# Supplementary material for: A humanized anaplastic lymphoma kinase (ALK)-directed antibody-drug conjugate with pyrrolobenzodiazepine payload demonstrates efficacy in ALK-expressing cancers
Source: Nat Commun. 2025 Aug 15;16:7578. doi: 10.1038/s41467-025-62979-1 (PMC12354906; doi:10.1038/s41467-025-62979-1)
Supplement: Supplementary file 4 — Source Data [file 41467_2025_62979_MOESM4_ESM.xlsx]

## Sheet: Figure 2B
Specimen	H-socre	Type	Age Group	Sex	Risk	INRG Stage	Ploidy	MKI	Differentiation	Hisotlogy	MYCN status	ALK Status				All NB Average H-socres	MYCN-amplified	Average	MYCN non-ampified	Average	ALK WT	Average	ALK Mutated	Average	Poorly Differentiated	Average	Differentiated	Average	Unfav Histology	Average	Fav Hist	Average	Hyperdiploid	Average	Diploid	Average	MKI High	Average	MKI Int	Average	MKI low	Average	High Risk	Average	Intermediate Risk	Average	Low Risk	Average	M
placenta 1	0															259.735	265.37	163.207	261.44	259.735	261.44	259.735	265.37	163.207	261.44	259.735	133.65	172.085	261.44	259.735	133.65	172.085	40.09	62.065	261.44	259.735	265.37	163.207	288.18	288.22	261.44	259.735	261.44	259.735	133.65	172.085	10.95	11.385	261.44
adrenal cortex 1	0															172.085	88.1		258.03		258.03		88.1		258.03		210.52		258.03		210.52		84.04		258.03		88.1		288.26		258.03		258.03		210.52		11.82		258.03
adrenal cortex 2	0.4505															163.207	136.15		133.65	172.085	40.09	62.065	136.15		265.37	163.207	10.95	11.385	265.37	163.207	40.09	62.065	10.95	11.385	265.37	163.207	136.15		206.89	188.395	133.65	172.085	265.37	163.207	40.09	62.065	121.66	132.72	265.37
adrenal medulla 1	0															62.065	288.18	288.22	210.52		84.04		206.89	188.395	88.1		11.82		88.1		84.04		11.82		88.1		185.94	185.94	169.9		210.52		88.1		84.04		143.78		88.1
adrenal medulla 2	0															11.385	288.26		40.09	62.065	10.95	11.385	169.9		136.15		180	148.26	136.15		1.472	0.87355	1.472	0.87355	136.15		275.2	279.965	121.66	132.72	40.09	62.065	136.15		1.472	0.87355	80.62	73.44	136.15
tonsil 1	0															0.87355	60.05	80.55	84.04		11.82		275.2	279.965	40.09	62.065	116.52		288.18	288.22	0.2751		0.2751		288.18	288.22	284.73		143.78		84.04		288.18	288.22	0.2751		66.26		40.09
tonsil	0															288.22	101.05		10.95	11.385	1.472	0.87355	284.73		84.04		42.11	41.49	288.26		180	148.26	185.94	185.94	288.26		176.76	185.135	109.01	136.66	10.95	11.385	288.26		185.94	185.94	257.84	268.115	84.04
NB 5	261.44	post-chemo, local control	18 mo to 5 yo	M	High	M	Diploid with SCAs	Low	poor	unfavorable	NA	WT				185.94	275.2	279.965	11.82		0.2751		267.95	274.15	1.472	0.87355	40.87		185.94	185.94	116.52		180	148.26	138.24	115.185	193.51		164.31		11.82		138.24	115.185	180	148.26	278.39		288.18
NB 5	258.03															148.26	284.73		1.472	0.87355	288.18	288.22	280.35		0.2751		138.24	115.185	74.04	74.04	42.11	41.49	116.52		92.13		76.23	64.79	80.62	73.44	1.472	0.87355	92.13		116.52		78.29	85.77	288.26
NB 6	133.65	post-chemo, local contraol	18 mo to 5 yo	F	Int	L2	n/a	low	Diff	Favorable	NA	n/a				41.49	259.06	247.7	0.2751		288.26		135.23	135.23	288.18	288.22	92.13		259.06	247.7	40.87		42.11	41.49	74.04	74.04	53.35		66.26		0.2751		60.05	80.55	42.11	41.49	93.25		42.11
NB 6	210.52															115.185	236.34		185.94	185.94	185.94	185.94	85	85.5	288.26		74.04	74.04	236.34		138.24	115.185	40.87		74.04	74.04	237.66	258.58	267.95	274.15	180	148.26	101.05		40.87		234	228.86	40.87
NB 7	265.37	post-chemo, local control	18 mo to 5 yo	F	High	M	diploid	high	poor	unfavorable	Amplified	F1174L				80.55	223.61	226.945	180	148.26	180	148.26	86		185.94	185.94	5.157	7.4385	90	88.14	92.13		60.05	80.55	275.2	279.965	279.5		280.35		116.52		74.04	74.04	206.89	188.395	223.72		138.24
NB 7	88.1															188.395	230.28		116.52		116.52		137.47	177.445	60.05	80.55	9.72		86.28		60.05	80.55	101.05		284.73		41.73	53.945	132.15	137.24	42.11	41.49	74.04	74.04	169.9		194.35	194.35	92.13
NB 7	136.15															74.04	132.44	134.87	42.11	41.49	42.11	41.49	217.42		101.05		166.45	169.63	151.3	168.75	101.05		206.89	188.395	259.06	247.7	66.16		142.33		40.87		275.2	279.965	42.62	60.02	37.5	51.72	206.89
NB 8	40.09	Dx	<12 mo	F	Int	M	Hyperdiploid (3N for 5 chrom, 4N for 17 and 7)	low	poor	favorable	NA	WT (+neg PHOX2B)				74.04	137.3		40.87		40.87			Mean = 186.27	206.89	188.395	172.81		186.2		206.89	188.395	169.9		236.34		132.44	134.87	234	228.86	138.24	115.185	284.73		77.42		65.94		169.9
NB 8	84.04															279.965	135.23	135.23	138.24	115.185	138.24	115.185		n=7	169.9			Mean = 92/44	176.76	185.135	169.9		42.62	60.02	90	88.14	137.3		223.72		92.13		259.06	247.7	268.77	276.705		Mean=130.80	74.04
NB 9	10.95	Dx	> 5 yo	F	Low	L1	(3N)	low	Diff	n/a	NA	WT				60.02	223.6	205.38	92.13		92.13				275.2	279.965		n=8	193.51		74.04	74.04	77.42		86.28		78.29	85.77	194.35	194.35	60.05	80.55	236.34		284.64			n=8	74.04
NB 9	11.82															247.7	187.16		206.89	188.395	60.05	80.55			284.73				76.23	64.79	42.62	60.02	121.66	132.72	137.47	177.445	93.25		135.23	135.23	101.05		90	88.14	109.01	136.66			275.2
placenta 2	0															132.72	166.94	143.21	169.9		101.05				42.62	60.02			53.35		77.42		143.78		217.42		166.94	143.21	223.6	205.38	74.04	74.04	86.28		164.31				284.73
NB 10	1.472	post-chemo, local control	<12 mo	M	Int	L2	Hyperdiploid (3N of 10 chromosomes)	low	Poor	Favorable	NA	WT				276.705	119.48		74.04	74.04	74.04	74.04			77.42				87.93	92.18	121.66	132.72	109.01	136.66	107.91	123.725	119.48		187.16		42.62	60.02	151.3	168.75	105.59	100.055			259.06
NB 10	0.2751															136.66		Mean = 190.53	74.04	74.04	74.04	74.04			259.06	247.7			96.43		143.78		164.31		139.54			Mean=155.54	141.01	115.73	77.42		186.2		94.52				236.34
NB 11	288.18	Dx	18 mo to 5 yo	M	High	M	Diploid	Int	Poor	Unfavorable	Amplified	WT				100.055		n=10	42.62	60.02	42.62	60.02			236.34				237.66	258.58	109.01	136.66	105.59	100.055	85.98	85.98		n=10	90.45		105.59	100.055	176.76	185.135	267.95	274.15			268.77
NB 11	288.26															73.44			77.42		77.42				121.66	132.72			279.5		164.31		94.52		237.66	258.58			37.5	51.72	94.52		193.51		280.35				284.64
NB 12	185.94	Dx	<12 mo	F	Int	L2	Hyperdiploid (3-4N)	High	Poor	Unfavorable	NA	WT				274.15			121.66	132.72	259.06	247.7			143.78				267.73	273.005	105.59	100.055	80.62	73.44	279.5				65.94		90	88.14	76.23	64.79	137.47	177.445			109.01
NB 13	180	relapse	18 mo to 5 yo	F	Int (relapsed)	L2	Hyperdiploid (3-4N)	Low	Diff	Favorable	NA	WT				88.14			143.78		236.34				109.01	136.66			278.28		94.52		66.26		267.73	273.005				Mean=166.32	86.28		53.35		217.42				164.31
NB 13	116.52															177.445			268.77	276.705	121.66	132.72			164.31				41.73	53.945	80.62	73.44	267.95	274.15	278.28					n=13	137.47	177.445	87.93	92.18	107.91	123.725			105.59
NB 14	42.11	post-chemo, local control	<12 mo	F	Int	M	Hyperdiploid 3N	Low	Differntiating	Favorable	NA	WT				268.115			284.64		143.78				105.59	100.055			66.16		66.26		280.35		223.61	226.945					217.42		96.43		139.54				94.52
NB 14	40.87															123.725			109.01	136.66	109.01	136.66			94.52				132.15	137.24	267.95	274.15	257.84	268.115	230.28						257.84	268.115	237.66	258.58	85.98	85.98			90
NB 15	138.24	post-chemo, local control	18 mo to 5 yo	F	High	M	Dilpoid	Low	Differentiating	Favorable	NA	WT				168.75			164.31		164.31				80.62	73.44			142.33		280.35		278.39		41.73	53.945					278.39		279.5		194.21	189.96			86.28
NB 15	92.13															185.135			105.59	100.055	105.59	100.055			66.26				132.44	134.87	137.47	177.445	151.3	168.75	66.16						151.3	168.75	267.73	273.005	185.71				107.91
placenta 3	6.452															85.98			94.52		94.52				267.95	274.15			137.3		217.42		186.2		132.44	134.87					186.2		278.28		179.07	209.655			139.54
NB 16	60.05	Dx	<12 mo	M	High	MS	Hyperdiploid (3N w/ SCAs)	low	poor	Favorable	Amplified	WT				64.79			80.62	73.44	80.62	73.44			280.35				78.29	85.77	257.84	268.115	176.76	185.135	137.3						85.98	85.98	223.61	226.945	240.24				176.76
NB 16	101.05															92.18			66.26		66.26				90	88.14			93.25		278.39		193.51		223.6	205.38					87.93	92.18	230.28		5.157	7.4385			193.51
NB 18	206.89	post-chemo, local control	<12 mo	F	Int	M	Hyper (3-4N)	Int	Poor	Favorable	NA	F1245L (somatic)				258.58			267.95	274.15	90	88.14			86.28				135.23	135.23	85.98	85.98	76.23	64.79	187.16						96.43		41.73	53.945	9.72				85.98
NB 18	169.9															273.005			280.35		86.28				137.47	177.445			85	85.5	223.61	226.945	53.35		166.94	143.21					267.73	273.005	66.16		79.79	82.22			76.23
NB 19	74.04	post-chemo, local control	18 mo to 5 yo	M	High	M	Diploid	n/a	Diff	Favorable	NA	WT with PHOX2B with a heterozygous polyalanine expansion				226.945			90	88.14	137.47	177.445			217.42				86		230.28		87.93	92.18	119.48						278.28		132.15	137.24	84.65				53.35
NB 20	74.04	post-chemo, local control	>5 yo	M	High	M	Diploid	Low	n/a	Unfavorable	NA	WT				53.945			86.28		217.42				257.84	268.115			166.94	143.21	194.21	189.96	96.43		141.01	115.73					223.61	226.945	142.33		91.94	92.44			237.66
NB 21	275.2	Relapse	18 mo to 5 yo	M	High	M	Diploid	High	Poor	n/a	Amplified	Arg1275Gln				189.96			137.47	177.445	257.84	268.115			278.39				119.48		185.71		194.21	189.96	90.45						230.28		132.44	134.87	92.94				279.5
NB 21	284.73															209.655			217.42		278.39				107.91	123.725			37.5	51.72	179.07	209.655	185.71		233.9	176.31					5.157	7.4385	137.3		166.45	169.63			267.73
placenta 4	0															137.24			257.84	268.115	107.91	123.725			139.54				65.94		240.24		179.07	209.655	118.72						9.72		135.23	135.23	172.81				278.28
NB 22	42.62	Dx	<12 mo	M	Int	L2	Hyperdiploid (3-4N)	Low	Poor	Favorable	NA	WT				134.87			278.39		139.54				151.3	168.75				Mean =151.28	5.157	7.4385	240.24			Mean=169.78					79.79	82.22	85	85.5	141.01	115.73			223.61
NB 22	77.42															85.77			107.91	123.725	151.3	168.75			186.2					n=21	9.72		132.15	137.24		n=21					84.65		86		90.45				230.28
NB 23	259.06	post-chemo, local control	18 mo to 5 yo	F	High	M	Dilpoid	n/a	Poor	Unfavorable	Ampified	WT				7.4385			139.54		186.2				176.76	185.135					234	228.86	142.33								91.94	92.44	223.6	205.38	233.9	176.31			41.73
NB 23	236.34															228.86			151.3	168.75	176.76	185.135			193.51						223.72		78.29	85.77							92.94		187.16		118.72				66.16
GanglioNB 1	79.61															194.35			186.2		193.51				85.98	85.98					194.35	194.35	93.25								166.45	169.63	166.94	143.21		Mean=133.79			194.21
GanglioNB 1	107.24															82.22			176.76	185.135	85.98	85.98			76.23	64.79					91.94	92.44	5.157	7.4385							172.81		119.48			n=23			185.71
NB 25	121.66	Dx	12 to 18 mo	M	Low	L1	Hyperdiploid (3-4N)	Intermediate	Poor	Favorable	NA	WT				92.44			193.51		76.23	64.79			53.35						92.94		9.72								85	85.5		Mean=159.81					179.07
NB 25	143.78															135.23			85.98	85.98	53.35				87.93	92.18					166.45	169.63	234	228.86							86			n=24					240.24
NB 26	268.77	relapse	18 mo to 5 yo	F	Int (relapsed)	M	n/a	n/a	n/a	n/a	NA	n/a				169.63			76.23	64.79	87.93	92.18			96.43						172.81		223.72									Mean=117.74							132.44
NB 26	284.64															85.5			53.35		96.43				237.66	258.58					223.6	205.38	194.35	194.35								n=25							137.3
NB 27	109.01	Dx	<12 mo	M	Int	M	Hyperdiploid (3-4N)	Int	Poor	Favorable	NA	WT				205.38			87.93	92.18	237.66	258.58			279.5						187.16		79.79	82.22															5.157
NB 27	164.31															143.21			96.43		279.5				267.73	273.005					141.01	115.73	84.65																9.72
placenta 5	5.208															115.73			237.66	258.58	267.73	273.005			278.28						90.45		91.94	92.44															135.23
GanglioNB 2	102.17															176.31			279.5		278.28				223.61	226.945						Mean=136.85	92.94																223.6
GanglioNB 3	90.55															51.72			267.73	273.005	223.61	226.945			230.28							n=28	135.23	135.23															187.16
GanglioNB 3	115.33															Mean = 144.71			278.28		230.28				41.73	53.945							166.45	169.63															166.94
NB 30	105.59	post-chemo, local control	<12 mo	M	Int	M	Hyperdiploid (3-4N)	Low	Poor	Favorable	NA	WT				n=55			41.73	53.945	41.73	53.945			66.16								172.81																119.48
NB 30	94.52																		66.16		66.16				194.21	189.96							85	85.5
NB 32	80.62	Dx	12 to 18 mo	F	Low	L1	Hyperdiploid (3-4N)	Int	Poor	Favorable	NA	WT							194.21	189.96	194.21	189.96			185.71								86
NB 32	66.26																		185.71		185.71				179.07	209.655							37.5	51.72
NB 33	267.95	Dx	<12 mo	F	Int	L2	Hyperdiploid (3N)	Int	Poor	Favorable	NA	F1174L							179.07	209.655	179.07	209.655			240.24								65.94
NB 33	280.35																		240.24		240.24				132.15	137.24								Mean=123.28
placenta 6	0																		132.15	137.24	132.15	137.24			142.33									n=32
NB 34	90	Dx	>5 yo	F	High	M	diploid	low	poor	Unfavorable	NA	WT (ALK gain)							142.33		142.33				132.44	134.87
NB 34	86.28																		78.29	85.77	78.29	85.77			137.3
NB 35	137.47	post-chemo, local control	12 mo to 18 mo	M	Int	L2	Diploid	Low	poor	Favorable	NA	R1275G (somatic)							93.25		93.25				78.29	85.77
NB 35	217.42																		5.157	7.4385	5.157	7.4385			93.25
NB 36	257.84	Dx	<12 mo	F	Low	L1	hyperdiploid (3N)	Low	Poor	Favorable	NA	WT							9.72		9.72				234	228.86
NB 36	278.39																		234	228.86	234	228.86			223.72
NB 37	107.91	post-chemo, local control	<12 mo	F	Int	M	Diploid	n/a	Poor	n/a	NA	WT							223.72		223.72				194.35	194.35
NB 37	139.54																		194.35	194.35	194.35	194.35			79.79	82.22
GanglioNB 4	180.07																		79.79	82.22	79.79	82.22			84.65
GanglioNB 4	173.55																		84.65		84.65				91.94	92.44
NB 39	151.3	Dx	> 5 yo	M	High	L2	Hyperdiploid (3N)	Low	Poor	unfavorable	NA	WT							91.94	92.44	91.94	92.44			92.94
NB 39	186.2																		92.94		92.94				135.23	135.23
placenta 7	0																		166.45	169.63	166.45	169.63			85	85.5
NB 40	176.76	Dx	>5 yo	M	High	M	Hyperdiplod (3-4N) with SCAs	High	poor	unfavorable	NA	WT							172.81		172.81				86
NB 40	193.51																		85	85.5	223.6	205.38			223.6	205.38
NB 41	241.09																		86		187.16				187.16
NB 41	157.54																		141.01	115.73	166.94	143.21			166.94	143.21
NB 42	85.98	post-chemo, local control	12 mo to 18 mo	F	Int	M	Diploid	low	poor	favorable	NA	WT							90.45		119.48				119.48
NB 43	76.23	post-chemo, local control	>5 yo	M	High	M	Hyperdiplodi (3-4N) with SCAs	High	poor	unfabvorable	NA	WT							233.9	176.31	141.01	115.73			141.01	115.73
NB 43	53.35																		118.72		90.45				90.45
NB 44	87.93	post-chemo, local control	>5 yo	M	High	L2	Hyperdiploid (3N)	Low	poor	unfavorable	NA	WT							37.5	51.72	233.9	176.31			233.9	176.31
NB 44	96.43																		65.94		118.72				118.72
GanglioNB 5	177.93																			Mean = 134.53	37.5	51.72			37.5	51.72
GanglioNB 5	202.82																			n=45	65.94				65.94
placenta 8	2.439																					Mean = 135.85				Mean = 152.64
NB 46	237.66	Dx	12 mo to 18 mo	F	High	M	Diploid	High	poor	unfavorable	NA	WT										n=46				n=45
NB 46	279.5																Groups Compared	P value
NB 47	267.73	Dx	>5 yo	M	High	M	Diploid	Low	Poor	unfavorable	NA	WT					ALK wild-type vs. ALK mutated	0.4983
NB 47	278.28																MYCN Non-amplified vs. MYCN-amplified	0.1246
NB 48	223.61	Dx	<12 mo	F	High	M	Diploid	Low	Poor	Favorable	Amplified	WT (PHOX2B WT)					MKI Low vs. MKI Intermediate	0.4772
NB 48	230.28																MKI Low vs. MKI High	0.835
NB 49	41.73	post-chemo, local control	12 mo to 18 mo	F	High	M	Diploid	High	Poor	unfavorable	NA	WT					MKI Intermediate vs. MKI High	>0.9999
NB 49	66.16																Hyperdiploid vs. Diploid	0.4708
NB 50	194.21	Dx <12 mo	<12 mo	F	Int	M	Hyperdip	Low/int	Poor	Favorable	NA	WT (PHOX2B WT)					Favorable Histology vs. Unfavorable Histology	0.9985
NB 50	185.71																Differentiated vs. Poorly Differentiated	0.5163
placenta 9	0																>5 yo vs. 18 mo to 5 yo	0.9729
NB 52	179.07	post-chemo, local control	<12 mo	F	Int	M	Hyperdiploid (3N)	low/int	Poor	favorable	NA	WT (PHOX2B WT)					>5 yo vs. 12 mo to 18 mo	0.999
NB 52	240.24																>5 yo vs. <12 mo	0.9998
NB 53	132.15	Dx	>5 yo	M	High	L2	Hyperdiploid with SCAs	int	Poor	unfavorable	NA	WT					18 mo to 5 yo vs. 12 mo to 18 mo	0.9995
NB 53	142.33																18 mo to 5 yo vs. <12 mo	0.9874
NB 54	132.44	Dx	12 to 18 mo	M	High	M	Diploid	High	Poor	Unfavorable	Amplified	n/a					12 mo to 18 mo vs. <12 mo	>0.9999
NB 54	137.3																Female vs. Male	0.9998
NB 55	78.29	Dx	<12 mo	M	Low	L1	Hyperdiploid (3N)	High	Poor	unfavorable	NA	WT (Phox2B WT)					MS vs. L1	>0.9999
NB 55	93.25																MS vs. L2	>0.9999
NB 56	5.157	Dx	18 mo to 5 yo	F	Int	M	Hyperdiploid (3N)	Low	Diff	Favorable	NA	WT					MS vs. M	0.9997
NB 56	9.72																L1 vs. L2	>0.9999
NB 57	234	Dx	<12 mo	F	Low	L1	Hyperdiploid (3N)	Int	Poot	Favorable	NA	WT					L1 vs. M	0.9996
NB 57	223.72																L2 vs. M	0.9872
placenta 10	2.564																Low vs. Intermediate	>0.9999
NB 58	194.35	Dx	<12 mo	M	Low	L1	Hyperdilpoid (3N)	Int	Poor	Favorable	NA	WT					Low vs. High	0.9998
NB 59	79.79	Relapse	18 mo to 5 yo	F	Int	L2	Hyperdiploid (3N)	Low	Poor	n/a	NA	WT					Intermediate vs. High	0.985
NB 59	84.65																Relapse vs. Post-Chemotherapy	0.7635
NB 60	91.94	Dx	<12 mo	F	Int	L2	Hyperdiploid	Low	Poor	Favorable	NA	WT					Relapse vs. Diagnosis	0.9753
NB 60	92.94																Post-Chemotherapy vs. Diagnosis	0.989
NB 61	135.23	Dx	18 mo to 5 yo	F	High	M	Hyperdiploid (3N)	Int	Poor	Unfavorable	Amplified	R1275G
NB 62	166.45	post-chemo, local control	18 mo to 5 yo	M	Int	L2	Hyperdiploid (3N)	low	Diff	Favorable	NA	WT
NB 62	172.81
NB 63	85	Dx	18 mo to 5 yo	F	High	L2	Hyperdiploid (near 4N)	low	poor	unfavorable	NA	F1174L
NB 63	86
placenta 11	0
NB 64	223.6	Dx	<12 mo	M	High	M	Diploid	Int	Poor	favorable	Amplified	WT
NB 64	187.16
NB 65	166.94	Dx	12 to 18 mo	F	High	M	Diploid	High	Poor	unfavorable	amplified	WT
NB 65	119.48
NB 66	141.01	Dx	<12 mo	M	Int	MS	Diploid	Int	Poor	Favorable	NA	WT
NB 66	90.45
NB 67	233.9	Relapse	<12 mo	M	Int	MS	Diploid	n/a	Poor	n/a	NA	WT
NB 67	118.72
NB 68	37.5	Dx	18 mo to 5 yo	M	Low	L1	Hyperdiploid (3N)	Int	Poor	unfavorable	NA	WT
NB 68	65.94
placenta 12	10.75
placenta 13	0
placenta 14	0
placenta 15	6.452
placenta 16	0
placenta 17	0
placenta 18	0
placenta 19	0
palcenta 20	0
Figure 5B
NB1
Log[Inhibitor (nmol/L)]	CDX0239-PBD												CDX0239												PBD
1e-08	0.465284	0.27479	0.561508	-0.417613	-0.349024	-0.0700407	-0.410421	-0.359073	-0.0879109	-0.42997	-0.344129	-0.0602278	90.3126	88.8344	88.8344	91.9435	93.2228	90.1471	92.6	94.6758	91.5075	84.2696	88.6663	85.777	1.74101	1.76137	1.93457	-0.0039012	0.042097	0.357008	1.98481	1.48006	1.57839	0.141602	-0.019192	0.173425
1e-09	0.619242	0.455802	0.678092	-0.31609	-0.252945	0.0404639	-0.301169	-0.221197	0.130373	-0.308746	-0.184382	0.176357	93.52	87.9419	92.6833	95.4002	90.7187	92.1613	94.1514	101.908	96.5112	99.5324	96.35	100.558	12.0537	8.91872	7.15881	6.31064	6.11195	6.19089	39.4383	46.3212	39.1324	40.3654	38.7742	38.7742
1e-10	7.47676	11.1277	8.53104	3.03089	3.55347	4.05156	12.3484	18.9122	15.3222	11.4016	12.8985	12.2411	101.134	95.5561	98.4567	92.9234	93.8488	95.2913	93.9329	109.556	102.455	94.4029	91.723	93.6283	69.1992	48.2811	48.9226	58.8194	61.4323	60.9424	90.6335	99.0022	100.204	82.3434	85.6933	87.7869
1e-11	44.8784	42.675	54.3334	52.8859	54.6822	52.1782	78.2007	77.2612	57.3556	70.2211	76.2927	65.5731	104.676	99.7955	95.6118	95.8629	102.94	96.6522	90.4369	104.771	102.039	98.1925	94.696	94.9263	103.644	88.165	90.201	91.6713	91.3175	96.3256	101.886	102.87	96.9264	98.2343	99.2184	101.542
1e-12	67.721	74.3032	71.2352	91.6169	90.3649	91.127	96.7079	98.0626	101.362	97.9203	98.5275	95.7219	98.8193	95.7234	92.9064	92.4606	93.2228	92.5151	106.912	106.453	111.413	99.5324	95.8057	96.9153	101.608	81.7222	90.201	93.1683	96.5978	97.7409	98.7618	107.764	102.848	96.4547	103.029	104.662
1e-13	88.1929	93.6874	85.9895	98.9113	100.817	96.5161	92.3815	98.8055	99.8762	101.438	96.036	92.8327	101.915	97.0622	98.7356	96.5161	96.9788	94.7197	103.11	99.9636	105.12	103.783	98.5065	99.8883	99.4329	95.2771	93.1574	100.517	100.463	96.2712	101.668	108.289	98.6963	96.7269	105.185	98.339
1e-15	98.0105	102.222	99.7676	103.484	100.49	96.0262	99.898	98.0626	102.039	97.8365	106.379	95.7847	102.222	102.222	99.7676	100.49	100.49	96.0262	99.898	98.0626	102.039	97.8365	106.379	95.7847	98.0105	102.222	99.7676	103.484	100.49	96.0262	99.898	98.0626	102.039	97.8365	106.379	95.7847
NB-SD
Log[Inhibitor (nmol/L)]	CDX0239-PBD												CDX0239												PBD
1e-08	40.8838	46.4999	41.9184	77.4854	76.7368	73.5747	59.244	58.1759	60.3283	61.2456	60.6925	60.0053	88.4539	99.6121	100.517	106.648	104.782	109.129	94.9291	94.6054	99.1369	98.6704	95.1508	100.648	4.64011	6.6168	1.97434	41.7303	56.8815	37.2	50.4239	49.9546	44.8243	52.279	62.3685	59.402
1e-09	47.0171	45.0959	46.038	74.5468	80.0665	83.7202	64.5523	62.853	66.5429	69.5249	66.726	62.7037	101.589	101.201	99.1133	103.967	108.023	100.156	95.0909	99.1207	100.415	100.145	97.1955	98.7207	44.7264	55.8107	45.2991	75.8318	72.6361	77.072	62.8854	63.7593	64.9731	66.5752	70.6981	70.497
1e-10	58.1938	53.446	57.381	87.0052	86.8153	86.6924	78.6968	74.1816	77.2727	69.2903	70.7484	70.6478	99.3165	101.57	98.3743	105.274	109.844	109.754	95.6412	100.432	103.118	96.6257	100.128	102.86	67.8186	77.4435	75.3375	97.039	91.5082	95.9664	92.9871	101.791	91.0288	87.9441	92.3687	90.9273
1e-11	79.2539	76.6491	81.5077	87.8209	95.2178	95.8658	88.31	87.1124	89.0221	88.4636	84.1563	88.2122	97.6908	104.674	103.418	108.838	109.632	108.682	100.739	100.788	105.028	99.8436	98.6871	101.05	93.8482	96.5823	99.4643	107.564	109.252	106.704	99.4444	97.7774	100.14	98.0335	99.0559	103.95
1e-12	89.9687	97.7092	98.6884	102.86	104.481	105.698	88.0672	95.6736	101.063	101.453	95.1173	97.1955	99.0024	98.9285	108.313	107.229	110.078	109.799	104.866	102.924	105.27	102.223	102.927	99.8101	107.334	101.053	108.092	106.112	108.324	107.475	102.827	105.966	102.374	101.855	96.7095	99.4749
1e-13	100.85	100.185	102.974	104.581	106.827	108.19	100.432	97.9878	104.219	105.223	105.089	99.8603	98.8546	91.5575	104.397	102.961	113.553	111.207	111.695	106.646	107.067	101.737	100.95	106.983	102.309	104.822	106.706	109.229	111.43	111.989	106.047	108.103	107.471	99.2737	111.71	105.777
1e-15	100.037	97.7462	102.217	95.4747	101.877	102.648	98.0526	98.8294	103.118	98.3519	103.229	98.419	100.037	97.7462	102	101.877	101.877	102.648	98.0526	98.8294	103.118	98.3519	103.229	98.419	100.037	97.7462	102	95.4747	101.877	102.648	98.0526	98.8294	103.118	98.3519	103.229	98.419
SK-N-AS
Log[Inhibitor (nmol/L)]	ADC									CDX0239									PBD
1e-08	32.0285	32.8229	32.191	37.2386	38.1168	37.7891	36.3541	31.727	35.4161	101.992	105.585	95.2034	93.9663	100.533	93.0488	108.281	109.032	103.529	0.328904	-0.0323789	0.0716187	0.131399	-0.054067	0.024838	0.0356406	-0.117968	-0.0158403
1e-09	79.6218	82.962	80.0551	85.4336	85.5253	87.4259	94.4212	86.376	86.6469	95.8894	94.1923	99.1033	97.9378	100.651	102.224	104.28	104.509	104.446	10.2107	12.751	11.9006	19.9241	19.6095	18.7969	15.8201	15.3865	18.9172
1e-10	98.6158	98.7783	97.7491	92.9702	95.028	98.5801	105.53	97.1932	106.051	100.349	103.364	97.3519	94.9887	95.3557	93.1668	101.966	103.842	103.717	30.1507	29.6271	35.4409	38.6804	35.81	38.0644	42.8569	47.4214	47.7549
1e-11	94.8242	95.6728	102.425	97.5839	96.0373	94.8183	104.613	102.967	103.175	101.685	104.628	101.631	93.6125	94.3596	94.6217	106.301	107.781	105.28	93.9214	96.1603	97.0269	79.981	80.5577	79.8237	101.237	105.864	108.031
1e-12	103.418	105.242	107.698	94.1236	96.8368	95.4212	111.408	106.051	105.301	100.782	104.213	101.631	98.5145	96.0635	95.7882	104.53	100.632	102.029	103.671	101.089	105.766	88.291	86.7443	86.1283	101.904	110.116	112.492
1e-13	102.1	105.711	98.6338	99.7859	102.486	107.375	115.034	113.763	108.49	101.667	106.723	104.736	99.4713	99.065	105.54	112.992	108.01	102.05	107.499	107.589	103.996	92.7867	90.0866	88.7104	104.947	113.951	103.488
1e-15	97.6408	96.9908	105.368	102.171	102.158	95.6703	102.487	98.0269	99.4859	96.9908	96.9908	105.368	102.158	102.158	95.6703	98.0269	98.0269	99.4859	97.6408	96.9908	105.368	102.171	102.158	95.6703	102.487	98.0269	99.4859
Figure 5C***
Figure 5E
CDX0239 Added (pM)	0	7500	15000	75000	150000	300000	600000	1200000	Vehicle
	56.5067	73.8081	68.3912	68.3537	80.7137	82.0272	96.9267	86.5809	93.599
	48.863	76.2726	62.8993	65.8767	79.6003	91.0345	85.4675	93.8492	102.756
	49.8638	76.0224	59.7343	63.2371	78.9497	83.2157	81.1015	90.6717	103.645
	58.2826	64.9719	71.2471	76.2422	74.5228	84.0234	87.6379	88.1525	98.745
	58.0191	72.2135	62.4242	71.1593	72.3641	83.8602	74.7738	90.5245	103.941
	51.8066	64.8213	62.1356	73.3179	68.0091	85.2282	78.9279		97.3142
	33.6792	42.077	42.7293	58.5709	60.7397	67.3356	73.051	76.7444	106.251
	49.4149	41.9221	43.3571	52.4397	60.7478	64.5554	72.6352	70.5398	99.1575
	33.4183	46.9445	47.6293	51.1923	60.1771	67.2051	70.5561	71.3877	94.5917
	39.0103	49.9337	46.9528	63.9874	66.4636	74.3781	77.4244	90.0764	91.8705
	41.7107	46.4763	47.9527	58.3621	70.2947	68.3044	70.519	81.4237	108.129
	39.2719	50.6812	51.0643	60.53	65.688	73.0326	83.8812	82.5824	100
[truncated: 28 more columns]

## Sheet: Figure 3
Tumor	IgG Geometric Mean	ALK Geometric Mean	ALK:IgG Geometric Mean
NB-1	157	104993	668.7
COG-N-424x	62.2	1721	27.7
NB-SD	26.2	391	15
SK-N-AS	236	835	3.5
NGP ALK WT	711	6104	8.6
NGP ALK KO	587	912	1.6
RH-41	751	5275	7.02
SW-48	1582	15446	9.76
HCT-116	304	1699	5.59

## Sheet: Figure 4A
Time (Hours)	NB1 CDX0239 (total integrated density), n=6						NB1 IgG (total integrated density), n=5						SKNAS CDX0239 (total integrated density,) n=6						SKNAS IgG (total integrated density), n=6
0	266.779	1053.96	1387.88	119.543	235.174	262.587	134.46	315.406	68.5696	4.34004	16.7475		40.1822	62.3105	141.937	127.758	1056.61	24.9552	719.811	19.5449	477.662	161.622	123.61	33.9674
1	3871.87	4777.12	5651.68	2116.79	2536.74	2702.94	891.42	785.119	857.445	95.7834	49.689		134.364	174.79	412.303	185.692	1102.56	140.653	931.004	24.2835	542.689	161.578	107.682	38.182
2	9152.54	10031	11377.3	5723.54	6916.99	7319.39	1504.63	1186.51	1464.65	164.449	82.6157		203.074	288.694	585.942	241.64	1177.41	279.327	681.341	18.3049	394.596	184.134	86.786	42.6032
3	16065.6	16701.9	19032.9	11245.4	13674.5	14002.8	1971.05	1445.99	1964.6	324.233	381.621		279.224	424.172	689.099	294.96	1300.87	369.759	810.827	19.8918	713.176	269.946	134.113	135.301
4	24391.4	23994.6	26907.3	18229.9	21810.7	21964.4	2288.91	1621.5	2363.44	439.134	279.423		373.878	586.776	881.633	165.874	6.31815	122.768	968.537	22.1061	381.229	721.664	90.1443	47.8437
5	33876.7	31496.7	34689.7	26216.8	29936.4	30560.9	2594.97	1864.45	66.8129	374.417	222.146		498.728	790.846	1017.69	411.137	1441.58	609.805	1076.7	20.2018	366.807	243.699	212.809	26.1878
6	43355.5	39374.4	44377.3	34340.3	38296	39447.8	2805.74	2058.59	2850.24	564.264	384.831		673.746	946.807	1205.79	151.016	6.88649	129.817	1063.91	21.9142	355.536	809.845	94.0636	40.7211
7	51884.5	47376.9	53093.7	43921.7	47999.3	48348.6	3034	2150.7	2830.87	644.156	487.103		769.33	1086.12	1430.4	515.18	1651.02	745.46	1208.35	22.8221	455.807	321.17	94.071	44.3525
8	60247.9	55463.4	63063	52954.2	56860.7	57416.2	3159.67	2309.3	3243.48	662.166	336.906		1071.23	1186.91	1707.31	554.993	1776.44	810.701	1259.63	23.2428	582.864	338.22	92.4251	36.3441
9	68979.4	64417.7	72578.2	61045.3	66136.2	66895.9	3180.06	2350.68	3439.42	649.049	235.071		1131.19	1318.85	2100.16	628.309	1929.43	835.907	1189.62	26.2026	561.09	365.331	104.582	28.5129
10	77376.6	71921.6	79696.4	68513.5	75140.3	76140.4	3175.98	2418.16	3623.61	741.755	724.749		1339.17	1565.92	2445.61	672.772	1999.57	918.766	1210.7	439.702	1264.91	431.243	363.869	283.903
11	86354.8	80000.9	89925	77814	82222.4	85860.5	3138.97	2487.23	62.9748	513.785	261.856		1707.89	1727.39	2913.98	728.838	2042.98	1083.21	1392.66	24.7559	404.553	434.373	399.239	35.7832
12	93806.1	88204.9	99005.5	87194.7	91443.1	94987.4	3193.51	2617.92	3719.1	762.518	692.9		1942.14	1989.27	3295.78	785.318	2284.91	1137.98	1351.26	379	1295.66	436.69	421.936	361.913
13	102014	95970	112944	96298.8	99920.1	103213	3135.29	1980.37	3740.67	701.639	723.052		2278.28	2270.75	3820.57	805.077	2461.55	1336	1418.05	21.7149	1427.84	452.176	456.589	339.785
14	111566	102952	124933	104222	109640	109519	3192.18	2637.83	4036.65	689.276	401.882		2817.7	2510.25	4254.09	1029.76	2720.91	1374.76	1381.29	21.2942	528.481	504.337	90.7791	31.8048
15	118550	110749	143887	111889	114360	118633	3411.27	2851.97	4129.34	769.84	522.996		3113.39	2932.48	4951.77	1148.27	3098.99	1563.5	1490.11	8.4734	532.828	487.693	134.534	33.0891
16	126486	117442	165106	119703	126157	129706	3397.04	2807.45	5060.28	703.019	510.508		3748.91	3414.74	5711.54	1256.22	3297.4	1864.38	1539.95	9.79461	466.443	473.876	117.543	32.4838
17	134054	123780	190401	128864	137195	135671	3407.38	2695.36	4187.39	669.739	531.271		4469.64	3908.98	6412.48	1314.85	3696.92	2033.88	1573.59	14.5037	462.937	539.5	105.091	35.1779
18	141460	129231	218422	136110	147700	146415	3248.73	2929.01	4221.93	686.899	488.977		5282.52	4799.15	7151.08	1418.89	3923	2150.53	1625.94	13.3154	518.184	623.504	88.7788	42.7951
19	152185	139776	244887	138398	156413	153116	3427.57	2997.3	4262.54	710.88	243.256		6722.01	5555.57	7768.41	1713.48	4237.97	2446.58	1573.5	19.2718	411.078	600.505	98.197	47.8806
20	161588	147720	267375	143486	163870	159570	3450.85	2800.03	4354.9	666.188	676.005		7671.76	6140.98	8532.89	1773.3	4463.34	2764.12	1826.28	17.6849	2156.89	561.26	708.969	667.384
21	166657	153832	300741	150202	171014	165951	3566.59	2869.63	4483.45	665.959	692.583		8735.38	7188.27	9911.6	1815.93	4915	2811.09	1871.35	18.5928	2262.56	519.542	694.45	885.087
22	176873	161354	330598	160365	171301	174768	3575.54	2962.47	4464.07	672.728	715.648		9847.98	7993.14	11209.4	2100.12	5087.76	3059.03	1960.06	1331.82	2429.01	617.665	819.403	860.265
23	185364	167490	352400	167302	184862	183502	3513.47	2923.47	3355.42	678.441	244.452		10826.6	8924.6	11513.2	2305.64	5435.5	3428.48	1949.3	19.8992	440.123	770.541	821.345	53.7116
24	191142	170627	379893	169648	191842	188507	3606.25	3003.33	4377.32	679.231	688.051		11729.4	9768.3	12392.5	2458.21	5873.48	3435.55	2073.5	1768.88	2826.63	722.085	1212.66	915.534
25	195078	176517	401255	176089	192895	196466	3553.96	3160.79	4425.72	686.338	651.404		12881.6	10519.9	13489.7	2635.83	6303.73	3910.09	2229.24	1707.07	2939.07	777.287	1216.01	990.864
26	202173	182646	417889	185111	198227	200824	3746.85	3125.72	4552.2	671.503	450.471		14229.9	11468.1	14304.2	2706.71	6736.19	4329.51	2233.91	24.099	550.771	755.779	116.052	62.2589
27	212816	189426	429147	190706	206045	209795	3785.21	3256.33	4539.69	694.361	439.377		15622.7	12482.6	15768.7	2892.99	7166.53	4523.08	2347.22	23.014	483.914	851.998	102.013	47.4378
28	221191	197891	448471	198439	216224	217069	3672.57	3270.2	4496.54	749.704	588.872		16978.3	13421.5	17199	3079.11	7698.16	4760.82	2353.89	2398.28	4028.78	948.763	1827.33	1039.69
29	225253	205290	467898	207110	222504	222548	3662.09	3385.97	4586.22	723.214	641.196		17732.5	14861.1	18191.4	3219.31	8341.4	4840.9	2516.65	2286.06	4254.48	954.712	2079.14	1181.49
30	227202	215003	484727	208633	228717	230934	3678.82	3361.16	4602.46	701.92	583.196		19274.3	15551.3	20073.1	3238.08	8724.48	5187.21	2543.16	2428.33	4458.59	1175.01	2076.25	1211.87
31	228463	222142	512969	218511	230995	235310	3705.93	3222	4557.75	663.169	668.233		20742.4	16601.2	21407.9	3716.47	8994.83	5940.1	2677.69	2570.66	4601.94	1080.68	2001.09	1307.85
32	234411	231007	530321	225813	241610	239671	3844.73	3338.32	4433.51	668.543	602.254		21778.6	17976.8	22693.9	3946.55	9405.81	6442.85	2776.94	3253.68	4943.51	1152.87	2131.19	1412.12
33	242736	237436	551784	234703	248982	247284	3488.67	2455.09	4740.93	591.5	631.579		23096.1	19152.3	23590.6	4145.91	10143.6	6334.38	2987.27	3513.8	5283.49	1210.61	2112.65	1473.64
34	247538	241497	569366	238162	255822	256810	3585.85	3272.28	4394.31	601.398	635.151		25041.9	20600.5	24760.3	4411.04	10479.1	6655.84	3239.09	3616.28	5422.01	1362.16	2259.32	1562.2
35	250769	250178	592898	241090	268015	258288	3830.74	3379.7	4303.99	563.208	648.607		26113.6	22562.9	24961.9	4928.1	11147.8	7242.49	3248.97	3745.17	5840.29	1445.34	2287.63	1691.18
36	256180	255272	616520	249043	272941	268270	3800.01	3264.45	4204.17	529.927	616.588		27557.8	24192.1	26385.5	5148.4	11408.7	7594.55	3437.77	3947.96	6110.33	1665.13	2099.4	1763.58
37	258981	262163	654730	258765	284919	277116	3717.88	3344.84	4447.45	594.843	399.771		29139.1	26539.7	28244.2	5942.16	11863.4	8082.58	3350.93	31.1995	548.727	1671.16	130.098	57.6088
38	267435	268628	683453	267924	289041	281933	3697.02	3216.57	4564.91	607.088	668.38		30777.9	27666.8	28396.8	6251.59	12384.2	8370.98	3694.7	4137.98	7486.06	1704.14	2189.23	2334.7
39	273901	275606	711341	274599	292205	292723	3566.21	3334	4714.78	569.659	443.429		32084.1	29661.3	29947.1	6619.54	12485.4	8784.4	4004.98	3626.02	505.791	1813.19	2372.1	62.0448
40	285838	281492	733431	282623	299895	298411	3697.62	3169.26	5018.73	530.547	657.161		33769.6	30852.3	31721.4	6396.48	12669.8	9279.34	3820.17	4331.24	8213.44	1789.9	2392.63	2459.41
41	296814	292542	734723	284707	309029	306938	3701.9	3159.66	4854.76	570.582	670.742		35383.4	32281.6	32776.6	6257.83	13998.2	9528.9	4319.68	4652.75	8267.66	1874.81	2511.24	2421.05
42	303595	297181	735765	293337	312310	318805	3696.49	3368.16	5115.77	562.61	642.938		36629.2	33266.8	33610.4	6765.15	14310.2	10095.9	4247.55	4856.5	8371.83	1815.14	2723.69	2502.79
43	311991	306211	750191	299839	323341	329253	3643.71	3366.41	5025.06	479.478	681.253		38035.2	35321.6	34890.9	7461.06	14269.1	10964.7	4559.95	4770.16	8784.63	1820.09	2684.82	2444.46
44	319568	315855	756359	304262	330128	341581	3757.52	3176.13	4879.43	566.338	611.982		40697.4	37094.2	36354.3	7641.13	14999.7	11049.8	4522.36	5222.52	9095.07	1934.47	2846.34	2448.64
45	332082	325072	778259	312920	342314	348546	3684.36	3393.2	4858.17	522.694	593.433		41806.7	38673.2	38607.8	7697.14	15391	11727.3	4766.65	5262.74	9641.75	1941.4	2844.21	2574.82
46	341710	325929	795690	323903	349051	357153	3720.66	3422.28	4659.55	546.409	510.626		43009.5	41243.1	40566.3	8299.33	15718.8	12441.7	4965.59	5552.78	9589.49	2149.48	2758.94	2518.84
47	347845	331804	816623	335796	356213	367821	3559.91	3657.48	4873.2	520.568	595.626		45192.3	42997.2	41876	8795.28	16398.1	12814.1	5342.86	5599.36	10042.5	2208.47	3038.29	2680.3
48	351432	338373	838164	344092	363325	372700	3676.53	3645.72	4947.23	496.572	515.697		46180.9	45051	43273.1	9442.22	16842.9	13335.7	5469.11	5917.15	9966.22	2359.49	3183.51	2564.39

## Sheet: Figure 5B
NB1	NEED p and n VALUES ADDED***
Log[Inhibitor]	CDX0239-PBD (% viability), n=12												CDX0239 (% viability), n=12												PBD (% viability), n=9												P-value (CDX0239-PBD vs PBD)
1e-08	0.465284	0.27479	0.561508	-0.417613	-0.349024	-0.0700407	-0.410421	-0.359073	-0.0879109	-0.42997	-0.344129	-0.0602278	90.3126	88.8344	88.8344	91.9435	93.2228	90.1471	92.6	94.6758	91.5075	84.2696	88.6663	85.777	1.74101	1.76137	1.93457	-0.0039012	0.042097	0.357008	1.98481	1.48006	1.57839	0.141602	-0.019192	0.173425	0.9241
1e-09	0.619242	0.455802	0.678092	-0.31609	-0.252945	0.0404639	-0.301169	-0.221197	0.130373	-0.308746	-0.184382	0.176357	93.52	87.9419	92.6833	95.4002	90.7187	92.1613	94.1514	101.908	96.5112	99.5324	96.35	100.558	12.0537	8.91872	7.15881	6.31064	6.11195	6.19089	39.4383	46.3212	39.1324	40.3654	38.7742	38.7742	<0.0001
1e-10	7.47676	11.1277	8.53104	3.03089	3.55347	4.05156	12.3484	18.9122	15.3222	11.4016	12.8985	12.2411	101.134	95.5561	98.4567	92.9234	93.8488	95.2913	93.9329	109.556	102.455	94.4029	91.723	93.6283	69.1992	48.2811	48.9226	58.8194	61.4323	60.9424	90.6335	99.0022	100.204	82.3434	85.6933	87.7869	<0.0001
1e-11	44.8784	42.675	54.3334	52.8859	54.6822	52.1782	78.2007	77.2612	57.3556	70.2211	76.2927	65.5731	104.676	99.7955	95.6118	95.8629	102.94	96.6522	90.4369	104.771	102.039	98.1925	94.696	94.9263	103.644	88.165	90.201	91.6713	91.3175	96.3256	101.886	102.87	96.9264	98.2343	99.2184	101.542	<0.0001
1e-12	67.721	74.3032	71.2352	91.6169	90.3649	91.127	96.7079	98.0626	101.362	97.9203	98.5275	95.7219	98.8193	95.7234	92.9064	92.4606	93.2228	92.5151	106.912	106.453	111.413	99.5324	95.8057	96.9153	101.608	81.7222	90.201	93.1683	96.5978	97.7409	98.7618	107.764	102.848	96.4547	103.029	104.662	0.0163
1e-13	88.1929	93.6874	85.9895	98.9113	100.817	96.5161	92.3815	98.8055	99.8762	101.438	96.036	92.8327	101.915	97.0622	98.7356	96.5161	96.9788	94.7197	103.11	99.9636	105.12	103.783	98.5065	99.8883	99.4329	95.2771	93.1574	100.517	100.463	96.2712	101.668	108.289	98.6963	96.7269	105.185	98.339	0.3317
1e-15	98.0105	102.222	99.7676	103.484	100.49	96.0262	99.898	98.0626	102.039	97.8365	106.379	95.7847	102.222	102.222	99.7676	100.49	100.49	96.0262	99.898	98.0626	102.039	97.8365	106.379	95.7847	98.0105	102.222	99.7676	103.484	100.49	96.0262	99.898	98.0626	102.039	97.8365	106.379	95.7847	>0.9999
NB-SD
Log[Inhibitor]	CDX0239-PBD (% viability), n=12												CDX0239 (% viability), n=12												PBD (% viability), n=9												P-value (CDX0239-PBD vs PBD)
1e-08	40.8838	46.4999	41.9184	77.4854	76.7368	73.5747	59.244	58.1759	60.3283	61.2456	60.6925	60.0053	88.4539	99.6121	100.517	106.648	104.782	109.129	94.9291	94.6054	99.1369	98.6704	95.1508	100.648	4.64011	6.6168	1.97434	41.7303	56.8815	37.2	50.4239	49.9546	44.8243	52.279	62.3685	59.402	<0.0001
1e-09	47.0171	45.0959	46.038	74.5468	80.0665	83.7202	64.5523	62.853	66.5429	69.5249	66.726	62.7037	101.589	101.201	99.1133	103.967	108.023	100.156	95.0909	99.1207	100.415	100.145	97.1955	98.7207	44.7264	55.8107	45.2991	75.8318	72.6361	77.072	62.8854	63.7593	64.9731	66.5752	70.6981	70.497	0.9991
1e-10	58.1938	53.446	57.381	87.0052	86.8153	86.6924	78.6968	74.1816	77.2727	69.2903	70.7484	70.6478	99.3165	101.57	98.3743	105.274	109.844	109.754	95.6412	100.432	103.118	96.6257	100.128	102.86	67.8186	77.4435	75.3375	97.039	91.5082	95.9664	92.9871	101.791	91.0288	87.9441	92.3687	90.9273	<0.0001
1e-11	79.2539	76.6491	81.5077	87.8209	95.2178	95.8658	88.31	87.1124	89.0221	88.4636	84.1563	88.2122	97.6908	104.674	103.418	108.838	109.632	108.682	100.739	100.788	105.028	99.8436	98.6871	101.05	93.8482	96.5823	99.4643	107.564	109.252	106.704	99.4444	97.7774	100.14	98.0335	99.0559	103.95	<0.0001
1e-12	89.9687	97.7092	98.6884	102.86	104.481	105.698	88.0672	95.6736	101.063	101.453	95.1173	97.1955	99.0024	98.9285	108.313	107.229	110.078	109.799	104.866	102.924	105.27	102.223	102.927	99.8101	107.334	101.053	108.092	106.112	108.324	107.475	102.827	105.966	102.374	101.855	96.7095	99.4749	0.1517
1e-13	100.85	100.185	102.974	104.581	106.827	108.19	100.432	97.9878	104.219	105.223	105.089	99.8603	98.8546	91.5575	104.397	102.961	113.553	111.207	111.695	106.646	107.067	101.737	100.95	106.983	102.309	104.822	106.706	109.229	111.43	111.989	106.047	108.103	107.471	99.2737	111.71	105.777	0.3798
1e-15	100.037	97.7462	102.217	95.4747	101.877	102.648	98.0526	98.8294	103.118	98.3519	103.229	98.419	100.037	97.7462	102	101.877	101.877	102.648	98.0526	98.8294	103.118	98.3519	103.229	98.419	100.037	97.7462	102	95.4747	101.877	102.648	98.0526	98.8294	103.118	98.3519	103.229	98.419	>0.9999
SK-N-AS
Log[Inhibitor]	CDX0239-PBD (% viability), n=12									CDX0239 (% viability), n=9									PBD (% viability), n=9									P-value (CDX0239-PBD vs PBD)
1e-08	32.0285	32.8229	32.191	37.2386	38.1168	37.7891	36.3541	31.727	35.4161	101.992	105.585	95.2034	93.9663	100.533	93.0488	108.281	109.032	103.529	0.328904	-0.0323789	0.0716187	0.131399	-0.054067	0.024838	0.0356406	-0.117968	-0.0158403	<0.0001
1e-09	79.6218	82.962	80.0551	85.4336	85.5253	87.4259	94.4212	86.376	86.6469	95.8894	94.1923	99.1033	97.9378	100.651	102.224	104.28	104.509	104.446	10.2107	12.751	11.9006	19.9241	19.6095	18.7969	15.8201	15.3865	18.9172	<0.0001
1e-10	98.6158	98.7783	97.7491	92.9702	95.028	98.5801	105.53	97.1932	106.051	100.349	103.364	97.3519	94.9887	95.3557	93.1668	101.966	103.842	103.717	30.1507	29.6271	35.4409	38.6804	35.81	38.0644	42.8569	47.4214	47.7549	<0.0001
1e-11	94.8242	95.6728	102.425	97.5839	96.0373	94.8183	104.613	102.967	103.175	101.685	104.628	101.631	93.6125	94.3596	94.6217	106.301	107.781	105.28	93.9214	96.1603	97.0269	79.981	80.5577	79.8237	101.237	105.864	108.031	0.0686
1e-12	103.418	105.242	107.698	94.1236	96.8368	95.4212	111.408	106.051	105.301	100.782	104.213	101.631	98.5145	96.0635	95.7882	104.53	100.632	102.029	103.671	101.089	105.766	88.291	86.7443	86.1283	101.904	110.116	112.492	0.3578
1e-13	102.1	105.711	98.6338	99.7859	102.486	107.375	115.034	113.763	108.49	101.667	106.723	104.736	99.4713	99.065	105.54	112.992	108.01	102.05	107.499	107.589	103.996	92.7867	90.0866	88.7104	104.947	113.951	103.488	0.1577
1e-15	97.6408	96.9908	105.368	102.171	102.158	95.6703	102.487	98.0269	99.4859	96.9908	96.9908	105.368	102.158	102.158	95.6703	98.0269	98.0269	99.4859	97.6408	96.9908	105.368	102.171	102.158	95.6703	102.487	98.0269	99.4859	>0.9999

## Sheet: Figure 5C
Log[Inhibitor]	ALK WT CDX0239-PBD (% viability), n=3			ALK WT PBD (% viability), n=3			ALK KO CDX0239-PBD (% viability), n=3			ALK KO PBD (% viability), n=3			P value (CDX0239-PBD in ALK WT vs CDX0239-PBD in ALK KO)
1e-08	8.9189	6.86484	11.2627	1.68806	1.31785	1.23856	29.4952	29.1581	34.4058	2.44889	2.28472	2.07803	<0.0001
1e-09	12.9819	11.9011	15.402	10.0014	9.97368	10.9764	98.5659	96.0886	95.9714	8.46766	11.0432	10.8028	<0.0001
1e-10	35.0301	33.6942	34.3535	12.1579	13.2196	14.7428	93.5234	93.3182	97.7011	12.7992	16.4052	16.0388	<0.0001
1e-11	86.1559	95.9058	89.1572	85.1671	98.4039	97.1549	98.9764	102.231	101.688	96.4404	91.8817	104.488	0.0004
1e-12	110.131	102.932	110.669	104.146	104.268	98.0917	101.879	105.397	108.636	105.617	105.016	104.004	0.6165
1e-13	96.1833	98.0049	102.706	107.651	104.025	99.3234	97.3786	100.985	97.4372	106.863	107.405	103.315	0.9979

## Sheet: Figure 5D
NB-1
Log[Inhibitor]	CDX0239-PBD (% relative light units), n=12												CDX0239 (% relative light units), n=12												PBD (% relative light units), n=12												P-value (CDX0239-PBD vs PBD)
1e-08	320.421	328.235	313.583	259.532	266.752	279.193	265.329	254.648	268.585	379.415	352.803	366.28	96.7442	93.8139	144.605	100.196	98.5856	101.318	84.2385	95.3272	96.4564	93.2732	95.4397	88.548	324.328	330.188	359.491	260.642	262.864	287.857	242.135	261.362	254.139	380.097	409.95	388.456	0.7747
1e-09	359.491	366.328	342.886	251.756	281.526	285.191	269.5	270.721	260.039	331.821	366.45	311.692	100.651	106.512	100.651	89.9656	86.9775	88.7549	88.0432	89.3149	85.5712	85.3409	79.4387	83.311	438.608	431.771	421.026	359.838	358.616	362.615	344.781	336.643	341.424	522.878	525.607	504.455	<0.0001
1e-10	441.538	433.724	425.91	370.28	364.392	366.614	343.459	329.725	323.214	505.819	453.279	452.596	99.6744	106.512	99.6744	91.2542	98.119	91.6985	90.4237	85.1948	90.027	84.2833	86.2792	79.4387	281.351	290.141	300.886	351.285	360.838	345.731	320.671	364.415	337.05	548.636	450.549	440.314	0.0373
1e-11	345.816	327.258	338.979	362.171	359.949	354.506	341.119	317.924	341.933	512.643	463.173	461.979	98.6977	107.488	107.488	98.4523	91.0209	91.0653	90.79	87.5549	89.3352	81.9292	75.6175	82.0827	98.6977	102.605	112.372	119.347	121.568	115.792	115.582	117.311	115.887	121.164	124.968	119.356	<0.0001
1e-12	121.163	128.977	128.977	156.781	124.123	146.228	155.562	136.131	138.98	196.034	164.715	161.883	108.465	95.7674	116.279	89.9545	93.7202	92.0429	85.0218	113.954	84.1876	77.801	73.724	85.7674	100.651	96.7442	109.442	93.2537	96.0196	92.3095	86.9445	85.8967	93.6079	89.1962	87.695	102.348	0.0011
1e-13	109.442	103.581	99.6744	94.2201	101.418	99.6519	97.6771	94.2386	101.848	99.039	80.6328	73.7581	104.558	113.349	107.488	90.521	89.7435	92.9204	94.1573	92.9772	89.3657	71.0629	70.2611	80.3428	95.7674	101.628	93.8139	96.4306	98.319	96.986	90.6374	93.2112	88.9893	83.5839	87.5415	98.8684	0.9803
1e-15	98.6977	103.581	97.7209	110.793	87.7662	101.44	106.426	97.5144	96.0596	104.583	100.694	94.7232	98.6977	103.581	97.7209	110.793	87.7662	101.44	106.426	97.5144	96.0596	104.583	100.694	94.7232	98.6977	103.581	97.7209	110.793	87.7662	101.44	106.426	97.5144	96.0596	104.583	100.694	94.7232	>0.9999
NB-SD
Log[Inhibitor]	CDX0239-PBD (% relative light units), n=12												CDX0239 (% relative light units), n=12												PBD (% relative light units), n=12												P-value (CDX0239-PBD vs PBD)
1e-08	634.068	597.831	616.924	331.164	333.803	326.71	350.057	356.562	341.55	500.29	529.22	512.838	81.4656	80.998	87.2714	92.0334	90.6314	93.3529	96.347	98.2986	96.347	100.407	101.243	100.198	774.343	752.522	791.098	382.46	349.802	414.789	361.733	391.258	391.925	505.519	518.066	508.307	0.0984
1e-09	683.944	681.216	666.799	347.823	348.153	341.72	366.07	364.069	365.903	515.626	517.718	529.22	92.6486	90.6614	95.493	91.819	84.1657	89.1634	97.6981	93.211	94.312	98.8382	89.079	79.9471	747.457	716.674	702.647	325.556	321.267	322.092	352.559	364.736	361.4	537.585	565.12	568.953	0.8751
1e-10	590.428	609.91	608.741	300.98	308.072	296.361	329.04	325.537	319.865	538.63	519.112	544.207	105.234	119.418	108.858	92.3303	93.7653	91.1427	98.1818	103.453	98.1818	111.699	99.117	100.511	341.285	344.285	332.985	177.934	177.11	181.728	184.753	193.094	187.089	247.143	308.905	248.189	<0.0001
1e-11	274.148	270.719	280.46	168.698	158.983	157.696	192.093	176.413	189.09	261.434	263.699	219.434	100.948	101.104	90.9731	96.3218	93.8477	90.7468	102.235	103.036	104.954	96.0498	91.5536	90.2989	116.963	121.95	112.053	104.849	98.8454	92.1983	106.339	105.738	112.11	101.452	109.817	101.243	0.0007
1e-12	106.676	121.833	129.743	105.097	113.03	105.575	119.032	129.808	112.844	93.2266	85.2799	91.3794	107.962	116.339	107.416	95.5961	101.072	94.2601	103.903	115.113	105.455	81.5156	85.1056	83.9205	112.521	111.274	103.13	102.177	95.959	93.7158	99.3328	108.974	98.6822	84.0948	92.8781	78.2393	0.9098
1e-13	92.5707	105.663	107.183	101.748	99.4557	106.911	111.576	112.327	108.307	100.441	108.144	93.2615	108.39	115.872	107.066	98.6145	100.016	101.353	112.527	109.374	107.89	106.088	92.9478	93.1918	112.248	107.338	101.026	101.254	101.451	96.1569	108.524	110.842	111.81	111.839	108.702	114.592	0.9921
1e-15	83.7256	103.013	113.261	115.109	91.0767	93.8147	101.451	98.3153	100.234	105.844	101.208	92.9478	83.7256	103.013	113.261	115.109	91.0767	93.8147	101.451	98.3153	100.234	105.844	101.208	92.9478	83.7256	103.013	113.261	115.109	91.0767	93.8147	101.451	98.3153	100.234	105.844	101.208	92.9478	>0.9999
SK-N-AS
Log[Inhibitor]	CDX0239-PBD (% relative light units), n=9									CDX0239 (% relative light units), n=9									PBD (% relative light units), n=9									P-value (CDX0239-PBD vs PBD)
1e-08	224.802	246.73	234.707	238.76	219.892	225.063	115.123	133.793	161.079	101.267	99.0863	99.1486	89.9139	93.1284	85.5114	52.7554	78.1751	85.2252	77.1578	73.0462	73.7314	73.4221	66.0497	75.4486	71.7777	76.6084	70.668	<0.0001
1e-09	153.659	136.651	135.592	145.539	129.396	125.553	64.1401	92.667	117.342	88.8073	84.6957	97.965	75.0992	96.5526	92.6393	51.2475	83.1363	103.634	183.623	174.653	174.528	180.898	178.662	179.012	216.762	187.06	183.405	<0.0001
1e-10	84.9449	79.1513	104.319	88.9356	105.008	83.1355	33.0085	34.9408	49.1063	99.3355	92.1713	99.3355	66.5878	88.1669	76.5667	66.8818	90.4475	114.535	231.281	219.008	214.398	219.472	239.878	226.181	258.737	240.654	236.411	<0.0001
1e-11	80.4595	82.9514	93.4173	95.714	97.6008	87.2584	26.337	32.5189	40.7572	104.07	81.0202	89.5549	109.411	90.5428	91.2416	61.9075	84.5724	100.37	94.2894	99.3355	98.0896	107.524	105.986	106.336	140.843	142.475	127.722	<0.0001
1e-12	59.6336	79.4627	90.6139	86.7693	105.777	81.1788	30.9522	38.257	49.1847	94.9747	92.9812	74.7282	94.3164	97.8803	87.0488	70.0152	107.616	121.586	76.3479	77.1578	85.3187	92.779	77.8945	81.8776	103.438	95.9962	104.874	0.0966
1e-13	63.4524	67.3771	88.122	94.4561	85.4416	80.7596	20.6839	27.6165	35.6458	61.6458	79.0267	77.843	96.902	87.7476	90.8922	51.2148	107.159	117.342	60.0821	49.3546	90.8631	92.7091	105.637	95.4345	115.906	89.0114	79.7418	0.0322
1e-15	109.864	87.686	102.45	100.186	104.03	95.7839	100.696	90.9045	108.399	109.864	87.686	102.45	100.186	104.03	95.7839	100.696	90.9045	108.399	109.864	87.686	102.45	100.186	104.03	95.7839	100.696	90.9045	108.399	>0.9999

## Sheet: Figure 5E
CDX0239 added (pM):	0	7500	15000	75000	150000	300000	600000	1200000	Vehicle
% viability:	56.5067	73.8081	68.3912	68.3537	80.7137	82.0272	96.9267	86.5809	93.599
n=12 for each treatment condition (n=11 for 1,200,000 pM CDX0239 condition)	48.863	76.2726	62.8993	65.8767	79.6003	91.0345	85.4675	93.8492	102.756
	49.8638	76.0224	59.7343	63.2371	78.9497	83.2157	81.1015	90.6717	103.645
	58.2826	64.9719	71.2471	76.2422	74.5228	84.0234	87.6379	88.1525	98.745
	58.0191	72.2135	62.4242	71.1593	72.3641	83.8602	74.7738	90.5245	103.941
	51.8066	64.8213	62.1356	73.3179	68.0091	85.2282	78.9279		97.3142
	33.6792	42.077	42.7293	58.5709	60.7397	67.3356	73.051	76.7444	106.251
	49.4149	41.9221	43.3571	52.4397	60.7478	64.5554	72.6352	70.5398	99.1575
	33.4183	46.9445	47.6293	51.1923	60.1771	67.2051	70.5561	71.3877	94.5917
	39.0103	49.9337	46.9528	63.9874	66.4636	74.3781	77.4244	90.0764	91.8705
	41.7107	46.4763	47.9527	58.3621	70.2947	68.3044	70.519	81.4237	108.129
	39.2719	50.6812	51.0643	60.53	65.688	73.0326	83.8812	82.5824	100
p-value vs 0 pM CDX0239	n/a	<0.0001	0.0017	<0.0001	<0.0001	<0.0001	<0.0001	<0.0001	<0.0001

## Sheet: Figure 6 and Sup Fig 4
NB-1	CDX0239-PBD						NB-SD	CDX0239-PBD						COG-N-424x	CDX0239-PBD						SK-N-AS	CDX0239-PBD						HCT-116	CDX0239-PBD						SW-48	CDX0239-PBD						RH-41	CDX0239-PBD						NGP ALK WT
Weeks	Mouse 1	Mouse 2	Mouse 3	Mouse 4	Mouse 5		Weeks	Mouse 1	Mouse 2	Mouse 3	Mouse 4	Mouse 5		Weeks	Mouse 1	Mouse 2	Mouse 3	Mouse 4	Mouse 5		Weeks	Mouse 1	Mouse 2	Mouse 3	Mouse 4	Mouse 5		Weeks	Mouse 1	Mouse 2	Mouse 3	Mouse 4	Mouse 5		Weeks	Mouse 1	Mouse 2	Mouse 3	Mouse 4	Mouse 5		Weeks	Mouse 1	Mouse 2	Mouse 3	Mouse 4	Mouse 5		Weeks
0	0.2	0.16	0.25	0.14	0.18		0	0.28	0.17	0.22	0.2	0.19		0	0.22	0.37	0.18	0.2	0.13		0	0.21	0.25	0.14	0.14	0.25		0	0.29	0.18	0.12	0.18	0.21		0	0.24	0.24	0.2	0.29	0.19		0	0.23	0.21	0.19	0.25	0.23		0
0.4	0.14	0.15	0.29	0.12	0.22		0.7	0.06	0.21	0.32	0.13	0.1		0.4	0.8	1.16	0.34	0.44	0.23		0.7	0.34	0.66	0.31	0.16	0.64		0.4	0.48	0.27	0.19	0.16	0.23		0.4	0.28	0.24	0.23	0.42	0.23		0.6	0.09	0.09	0.11	0.09	0.14		0.4
0.7	0.11	0.07	0.14	0.09	0.13		1	0.04	0.16	0.25	0.07	0.07		0.7	0.91	1.1	0.39	0.55	0.2		1	0.34	0.84	0.33	0.18	0.95		0.7	0.5	0.23	0.14	0.08	0.28		0.7	0.4	0.16	0.2	0.57	0.29		1	0.08	0.06	0.06	0.08	0.12		1
1	0.05	0.03	0.12	0.05	0.07		1.7	0	0.04	0.07	0.04	0.02		1	0.36	0.65	0.16	0.27	0.11		1.3	0.4	1.07	0.36	0.18	1.25		1.4	0.71	0.34	0.13	0.05	0.38		1.4	0.28	0.11	0.25	0.47	0.4		1.6	0.06	0.05	0.04	0.05	0.1		1.4
1.4	0.03	0.02	0.1	0.01	0.04		2	0	0.01	0.04	0.01	0.01		1.4	0.07	0.21	0.08	0.08	0.05		1.9	0.48	1.15	0.29	0.16	1.15		1.7	0.67	0.39	0.14	0.01	0.44		1.7	0.26	0.11	0.23	0.39	0.36		2.1	0.03	0.01	0.03	0.02	0.06		2
1.7	0.01	0	0.02	0	0		2.6	0	0	0.02	0	0.01		1.7	0.04	0.13	0.03	0.05	0.01		2.1	0.37	1.07	0.18	0.12	1.03		2.4	0.42	0.23	0.12	0	0.35		2	0.26	0.11	0.24	0.49	0.39		3.3	0.02	0	0.01	0	0.02		2.6
2	0	0	0.02	0	0		2.9	0	0	0.02	0	0		2	0.02	0.1	0.03	0.03	0.01		2.7	0.37	0.76	0.15	0.14	1.17		3.4	0.31	0.1	0.1	0	0.23		2.4	0.24	0.07	0.17	0.38	0.24		4	0	0	0.01	0	0.02		3
2.4	0	0	0.02	0	0		3.6	0	0	0.02	0	0.01		2.4	0	0.05	0.01	0.02	0		3.3	0.36	0.62	0.11	0.1	1.22		5	0.09	0.04	0.05	0	0.06		3	0.16	0.04	0.13	0.33	0.16		4.3	0	0	0	0	0.03		3.6
2.7	0	0	0.01	0	0		3.9	0	0	0.02	0	0.01		2.7	0	0.05	0.01	0	0		3.7	0.2	0.45	0.07	0.03	1.09		6.6	0.01	0.01	0.01	0	0.02		3.4	0.11	0.03	0.1	0.21	0.16		5.1	0	0	0	0	0.02		4
4.7	0	0	0.01	0	0		4.1	0	0	0.03	0	0.01		3	0	0.04	0	0	0		4.3	0.19	0.35	0.03	0.03	0.98		7.7	0	0	0	0	0		3.7	0.07	0.02	0.07	0.19	0.15		6	0	0	0	0	0		4.6
5.4	0	0	0.01	0	0		4.6	0	0	0.01	0	0		3.6	0	0.03	0	0	0		4.7	0.16	0.35	0.03	0.01	0.8		p-value vs vehcile	<0.0001						4	0.07	0.02	0.06	0.22	0.17		7.1	0	0	0	0	0		5
6	0	0	0.01	0	0		5	0	0	0.01	0	0.01		4.7	0	0.02	0	0	0		5.3	0.17	0.36	0.02	0.01	0.8		HCT-116	Vehicle						4.4	0.08	0.01	0.05	0.19	0.13		9	0	0	0	0	0		5.7
6.6	0	0	0	0	0		6.1	0	0	0.02	0	0.02		6.4	0	0	0	0	0		5.7	0.2	0.51	0.01	0.01	0.96		Weeks	Mouse 1	Mouse 2	Mouse 3	Mouse 4	Mouse 5		5.4	0.03	0.01	0.05	0.09	0.07		11.3	0	0	0	0	0		6.4
7.6	0	0	0	0	0		6.7	0	0	0.03	0	0.02		8	0	0	0	0	0		6	0.19	0.56	0.01	0	1.18		0	0.25	0.19	0.22	0.07	0.25		5.7	0.02	0	0.04	0.07	0.05		12.6	0	0	0	0	0		6.9
8	0	0	0	0	0		7.1	0	0	0.03	0	0.02		p-value vs vehcile	<0.0001						6.7	0.19	0.75	0.01	0	1.26		0.4	0.5	0.59	0.57	0.15	0.29		6.4	0	0	0.02	0.06	0.05		14.3	0	0	0	0	0		7.6
9	0	0	0	0	0		7.9	0	0	0.01	0	0.01		COG-N-424x	Vehicle						7	0.28	0.75	0	0.01	1.34		0.7	0.75	0.7	0.87	0.23	0.29		7	0	0	0.02	0.04	0.03		p-value vs vehcile	<0.0001						8.4
9.4	0	0	0	0	0		8.9	0	0	0.01	0	0		Weeks	Mouse 1	Mouse 2	Mouse 3	Mouse 4	Mouse 5		7.7	0.49	1.2	0	0.01	1.75		1.4	1.33	1.37	1.75	0.48	0.43		8	0	0	0	0.03	0.02		RH-41	Vehicle						9
10	0	0	0	0	0		10.9	0	0	0.01	0	0		0	0.24	0.27	0.21	0.2	0.17		8.3	0.86	1.73	0	0.04	2.38		1.7	2.3	1.81	2.13	1.01	0.67		8.6	0	0	0	0	0.02		Weeks	Mouse 1	Mouse 2	Mouse 3	Mouse 4	Mouse 5		9.7
10.4	0	0	0	0	0		p-value vs vehcile	0.0015						0.4	0.44	0.79	0.61	0.58	0.2		9.3	1	2.4	0	0.13			2.4		2.42		1.67	1.27		9.7	0	0	0	0	0.02		0	0.2	0.2	0.24	0.22	0.24		10.4
11.4	0	0	0	0	0		NB-SD	Vehicle						0.7	0.98	1.86	1.61	0.77	0.53		9.9	1.63		0	0.18			3.4				2.61	2.22		11.4	0	0	0	0	0.02		0.6	0.21	0.21	0.32	0.25	0.22		10.9
12.4	0	0	0	0	0		Weeks	Mouse 1	Mouse 2	Mouse 3	Mouse 4	Mouse 5		1	1.39	2.79	1.83	1.27	0.85		11	2		0	0.27										13	0	0	0	0	0.02		1	0.28	0.22	0.36	0.26	0.25		11.4
13	0	0	0	0	0		0	0.24	0.22	0.2	0.24	0.19		1.4	2.31		3.02	2.09	1.33		12.7			0	0.7			HCT-116	IgG						p-value vs vehcile	<0.0001						1.6	0.5	0.33	0.37	0.28	0.31		12
14	0	0	0	0	0		0.7	0.72	0.22	0.21	0.39	0.23		1.7					1.63		p-value vs vehcile	0.0008						Weeks	Mouse 1	Mouse 2	Mouse 3	Mouse 4	Mouse 5		SW-48	Vehicle						2.1	1.07	0.64	0.54	0.51	0.56		13
p-value vs vehcile	<0.0001						1	0.91	0.24	0.17	0.72	0.23		2					2.01		SK-N-AS	Vehicle						0	0.11	0.28	0.2	0.14	0.2		Weeks	Mouse 1	Mouse 2	Mouse 3	Mouse 4	Mouse 5		3.3	2.26	1.46	1.73	1.28	1.17		14
NB-1	Vehicle						1.7	1.66	0.13	0.15	1.18	0.58									Weeks	Mouse 1	Mouse 2	Mouse 3	Mouse 4	Mouse 5		0.4	0.13	0.31	0.26	0.14	0.23		0	0.26	0.2	0.21	0.22	0.27		4		2.24	2.52	2.15	1.75		14.6
Weeks	Mouse 1	Mouse 2	Mouse 3	Mouse 4	Mouse 5		2	2.07	0.08	0.16	1.92	1.24		COG-N-424x	IgG						0	0.08	0.21	0.33	0.17	0.16		0.7	0.16	0.33	0.29	0.13	0.35		0.4	0.5	0.27	0.43	0.38	0.51		4.3					2.55		15.6
0	0.22	0.22	0.2	0.17	0.11		2.6		0.06	0.18	2.84	1.71		Weeks	Mouse 1	Mouse 2	Mouse 3	Mouse 4	Mouse 5		0.7	0.1	0.72	0.79	0.48	0.41		1.4	0.38	0.88	0.74	0.31	0.74		0.7	0.65	0.48	0.69	0.52	0.8									17.6
0.4	0.31	0.35	0.31	0.25	0.16		2.9		0.07	0.2		1.84		0	0.34	0.22	0.17	0.21	0.12		1	0.11	1.13	1.1	0.84	0.59		1.7	0.41	1.19	1.12	0.37	0.96		1.4	1.58	1.42	1.52	1.03	2.12		RH-41	IgG						19.4
0.7	0.31	0.48	0.38	0.25	0.23		3.6		0.03	0.25		2.68		0.4	0.94	0.58	0.38	0.43	0.34		1.3	0.09	1.55	1.37	1.03	0.88		2.4	0.84	1.89	1.58	0.51	1.58		1.7	2.31	1.52	2.23	1.39			Weeks	Mouse 1	Mouse 2	Mouse 3	Mouse 4	Mouse 5		20.4
1	0.39	0.54	0.31	0.26	0.24		3.9		0.01	0.4				0.7	1.53	1.02	0.58	0.93	0.64		1.9	0.08	2.06	2.03	1.5	1.01		3.4	1.04	2.23	2.44	0.69	2.36		2		1.63		1.7			0	0.19	0.23	0.25	0.23	0.21		21.4
1.4	0.51	0.56	0.36	0.25	0.27		4.1		0	0.55				1	1.77	1.39	0.98	1.4	0.83		2.1	0.07			1.53	1.08		5	1.84			1.1			2.4		2.39		1.79			0.6	0.21	0.27	0.25	0.19	0.18		p-value vs vehcile
1.7	0.56	0.71	0.38	0.24	0.27		4.6		0	0.73				1.4	2.25	2.23	1.78	2.27	1.2		2.7	0.09			2	1.69		6.6	2.45			1.88			3				2.57			1	0.16	0.29	0.24	0.14	0.23		NGP ALK WT
2	0.78	0.83	0.6	0.38	0.27		5		0	0.93				1.7			2.88		1.66		3.3	0.1				1.94		p-value vs vehcile	0.3297													1.6	0.28	0.32	0.33	0.24	0.29		Weeks
2.4	1.21	1.15	0.77	0.5	0.44		6.1		0	2.15				2					2.36		3.7	0.15				2.48		HCT-116	CDX0239						SW-48	IgG						2.1	0.5	0.64	0.51	0.36	0.5		0
2.7	1.35	1.51	0.85	0.59	0.46		6.7		0					p-value vs vehcile	0.5025						4.3	0.17						Weeks	Mouse 1	Mouse 2	Mouse 3	Mouse 4	Mouse 5		Weeks	Mouse 1	Mouse 2	Mouse 3	Mouse 4	Mouse 5		3.3	1.72	1.48	1.31	0.88	1.69		0.4
4.7	2.42	2.43	1.24	0.96	0.92		7.1		0					COG-N-424x	CDX0239						4.7	0.18						0	0.22	0.17	0.25	0.16	0.13		0	0.18	0.24	0.29	0.2	0.25		4	3.16	3	2.02	2.08	2.89		1
5.4			2	1.45	1.44		7.9		0					Weeks	Mouse 1	Mouse 2	Mouse 3	Mouse 4	Mouse 5		5.3	0.17						0.4	0.24	0.23	0.36	0.2	0.23		0.4	0.27	0.46	0.42	0.26	0.25		p-value vs vehcile	0.3343						1.4
6				2	1.85		8.9		0					0	0.19	0.21	0.24	0.15	0.31		5.7	0.12						0.7	0.36	0.36	0.59	0.27	0.4		0.7	0.48	0.57	0.73	0.42	0.41		RH-41	CDX0239						2
6.6					2.02		10.9		0					0.4	0.51	0.56	0.42	0.29	1									0	0.22	0.17	0.25	0.16	0.13		1.4	1.01	1.74	2.19	1.11	0.64		Weeks	Mouse 1	Mouse 2	Mouse 3	Mouse 4	Mouse 5		2.6
														0.7	0.86	0.97	0.63	0.63	1.63		SK-N-AS	IgG						0.4	0.24	0.23	0.36	0.2	0.23		1.7	1.32	2.4		1.62	0.91		0	0.2	0.21	0.24	0.22	0.24		3
NB-1	IgG						NB-SD	IgG						1	1.23	1.48	0.99	1.14	1.98		Weeks	Mouse 1	Mouse 2	Mouse 3	Mouse 4	Mouse 5		0.7	0.36	0.36	0.59	0.27	0.4		2	1.59			1.71	1.01		0.6	0.23	0.33	0.23	0.21	0.22		3.6
Weeks	Mouse 1	Mouse 2	Mouse 3	Mouse 4	Mouse 5		Weeks	Mouse 1	Mouse 2	Mouse 3	Mouse 4	Mouse 5		1.4	2.23	2.61	1.31	1.74	2.53		0	0.24	0.14	0.25	0.2	0.15		1.4	0.66	0.58	1.45	0.79	0.96		2.4	1.81			2.24	1.68		1	0.24	0.36	0.24	0.19	0.29		4
0	0.25	0.2	0.12	0.18	0.14		0	0.19	0.2	0.22	0.17	0.28		1.7			2.09	2.38			0.7	0.35	0.17	0.7	0.55	0.38		1.7	1.17	0.99	1.77	1.16	1.2		3	2.63				2.6		1.6	0.55	0.45	0.28	0.21	0.44
0.4	0.35	0.29	0.16	0.29	0.14		0.7	0.16	0.7	0.16	0.12	0.45		p-value vs vehcile	0.3846						1	0.48	0.19	0.88	0.88	0.52		2.4	1.54	1.44	2.91	2.04	1.88		p-value vs vehcile	0.7188						2.1	1	0.89	0.4	0.54	0.86		NGP ALK WT
0.7	0.44	0.39	0.2	0.32	0.15		1	0.26	0.89	0.16	0.11	0.63		COG-N-424x	Ab - Mut + L6 Linker						1.3	0.82	0.21	1.38	1.51	0.83		3.4	2.11	2.09			2.35		SW-48	CDX0239						3.3	2.56	2.32	0.93	1.65	1.77		Weeks
1	0.53	0.58	0.24	0.44	0.16		1.7	0.78	1.08	0.36	0.08	1.82		Weeks	Mouse 1	Mouse 2	Mouse 3	Mouse 4	Mouse 5		1.9	1.2	0.34	1.94	1.6	1.23		p-value vs vehcile	0.0049						Weeks	Mouse 1	Mouse 2	Mouse 3	Mouse 4	Mouse 5		4			2	2.6	3.17		0
1.4	0.9	0.66	0.14	0.57	0.21		2	1.26	1.74	0.43	0.1	2.39		0	0.21	0.19	0.23	0.32	0.12		2.1	1.32	0.41	1.95	1.93	1.38		HCT-116	Ab - Mut + L6 Linker						0	0.19	0.25	0.23	0.2	0.28		p-value vs vehcile	0.4513						0.4
1.7	0.97	0.69	0.11	0.66	0.22		2.6	1.77	2.21	0.67	0.11			0.4	0.81	0.5	0.66	1.17	0.26		2.7	1.48	0.54	2.97	2.94	1.84		Weeks	Mouse 1	Mouse 2	Mouse 3	Mouse 4	Mouse 5		0.4	0.22	0.53	0.3	0.21	0.44		RH-41	Ab - Mut + L6 Linker						1
2	1.46	1.11	0.13	0.9	0.25		2.9	2.26		0.89	0.14			0.7	1.57	0.95	1.2	1.95	0.45		3.3	2.02	0.99			2.38		0	0.24	0.22	0.17	0.14	0.2		0.7	0.37	0.69	0.56	0.25	0.7		Weeks	Mouse 1	Mouse 2	Mouse 3	Mouse 4	Mouse 5		1.4
2.4	1.49	1.14	0.14	1.12	0.32		3.6			1.74	0.2			1	1.9	1.23	1.61	2.38	0.66		3.7		1.24					0.4	0.55	0.33	0.25	0.23	0.31		1.4	0.82	1.54	1.47	0.62	2.16		0	0.19	0.22	0.24	0.25	0.21		2
2.7	1.7	1.44	0.17	1.23	0.42		3.9			2.04	0.23			1.4	2.36	1.9	2.55		1.11		4.3		1.59					0.7	0.83	0.5	0.34	0.37	0.45		1.7	1.1	1.92	1.83	0.81			0.6	0.29	0.27	0.3	0.18	0.32		2.6
2.7	1.7	1.44	0.17	1.23	0.42		4.1				0.37			1.7		2.84			1.56		4.7		2.08					1.4	1.61	1.08	0.63	0.61	0.92		2	1.53	2.37	2.16	0.9			1	0.31	0.31	0.37	0.24	0.39		3
4.7	2.09	1.82	0.38	2.31	0.56		4.6				0.55			2					2.34		p-value vs vehcile	0.1212						1.7	2.26	1.39	0.93	0.69	1.31		2.4	2.17			1.64			1.6	0.5	0.41	0.42	0.27	0.63		3.6
5.4		2.19	0.4		0.66		5				1.06			p-value vs vehcile	0.7591						SK-N-AS	CDX0239						2.4		2.24	1.33	1.19	1.83		3				2.45			2.1	0.78	0.64	0.76	0.56	0.73		p-value vs vehcile
6			0.63		0.74		6.1				1.79			COG-N-424x	Ab - Mut						Weeks	Mouse 1	Mouse 2	Mouse 3	Mouse 4	Mouse 5		3.4			2.19	1.86	2.34		p-value vs vehcile	0.6686						3.3	2.1	1.9	1.97	1.62	2.14
6.6			0.7		0.93		6.7				2.43			Weeks	Mouse 1	Mouse 2	Mouse 3	Mouse 4	Mouse 5		0	0.24	0.13	0.16	0.26	0.19		5				2.88			SW-48	Ab - Mut + L6 Linker						4		2.93	2.99	3
7.6			1.03		0.94		p-value vs vehcile	0.2959						0	0.24	0.19	0.3	0.15	0.21		0.7	0.46	0.41	0.48	0.81	0.3		p-value vs vehcile	0.2477						Weeks	Mouse 1	Mouse 2	Mouse 3	Mouse 4	Mouse 5		p-value vs vehcile	0.1153
8			1.19		1.16		NB-SD	CDX0239						0.4	0.4	0.46	0.7	0.28	0.35		1	0.72	0.74	0.81	1.01	0.48		HCT-116	Ab - Mut						0	0.18	0.2	0.25	0.23	0.29		RH-41	Ab - Mut
9			1.75		1.56		Weeks	Mouse 1	Mouse 2	Mouse 3	Mouse 4	Mouse 5		0.7	0.63	0.83	1.17	0.51	0.5		1.3	1.31	1.04	1.05	1.64	0.73		Weeks	Mouse 1	Mouse 2	Mouse 3	Mouse 4	Mouse 5		0.4	0.23	0.29	0.4	0.23	0.55		Weeks	Mouse 1	Mouse 2	Mouse 3	Mouse 4	Mouse 5
9.4			1.88		1.71		0	0.19	0.21	0.18	0.22	0.26		1	1.09	1.6	2.04	0.99	0.95		1.9	1.83	1.54	1.51	2.21	1.37		0	0.17	0.23	0.28	0.19	0.12		0.7	0.41	0.65	0.69	0.39	0.78		0	0.22	0.24	0.2	0.24	0.2
10			2.38		2.36		0.7	0.59	0.09	0.27	0.12	0.47		1.4	1.73	2.25		1.47	1.27		2.1	2.12	1.84	1.93		1.66		0.4	0.28	0.39	0.4	0.2	0.2		1.4	0.94	1.95	2.03	1.29	2.08		0.6	0.22	0.27	0.24	0.23	0.24
p-value vs vehcile	0.3362						1	0.82	0.12	0.35	0.19	0.5		1.7	2.18			1.86	1.68		2.7		2.74	2.36		2.04		0.7	0.43	0.48	0.72	0.3	0.24		1.7	1.19	2.58		1.96			1	0.24	0.28	0.32	0.19	0.35
NB-1	CDX0239						1.7	1.23	0.07	0.79	0.15	1.91		2				2.47	2.24		p-value vs vehcile	0.7037						1.4	1.08	0.93	1.54	0.85	0.55		2	1.48			2.34			1.6	0.42	0.48	0.62	0.2	0.49
Weeks	Mouse 1	Mouse 2	Mouse 3	Mouse 4	Mouse 5		2	1.43	0.04	1.28	0.32	2.83		p-value vs vehcile	0.2162						SK-N-AS	Ab - Mut + L6 Linker						1.7	1.48	1.38	2.21	1.33	1.06		2.4	2						2.1	0.55	0.84	0.9	0.35	0.93
0	0.22	0.21	0.16	0.12	0.19		2.6	2.29	0.04	1.9	0.57			COG-N-424x	Ab - Digestion						Weeks	Mouse 1	Mouse 2	Mouse 3	Mouse 4	Mouse 5		2.4	2.26	1.89		2.07	1.44		p-value vs vehcile	0.3027						3.3	1.5	2.31	2.42	0.73	1.62
0.4	0.23	0.3	0.28	0.18	0.3		2.9		0.06	2.42	0.76			Weeks	Mouse 1	Mouse 2	Mouse 3	Mouse 4	Mouse 5		0	0.13	0.26	0.19	0.15	0.24		3.4		2.08			2.01		SW-48	Ab - Mut						4	3.23			1.7	2.73
0.7	0.21	0.41	0.38	0.2	0.3		3.6		0.13		1.52			0	0.29	0.21	0.2	0.16	0.24		0.7	0.1	0.71	0.55	0.41	0.78		p-value vs vehcile	0.6139						Weeks	Mouse 1	Mouse 2	Mouse 3	Mouse 4	Mouse 5		4.3				2.21
1	0.29	0.49	0.4	0.23	0.34		3.9		0.21		2			0.4	1.01	0.5	0.63	0.31	0.7		1	0.05	0.97	0.71	0.51	0.98		HCT-116	Ab - Digestion						0	0.17	0.21	0.23	0.28	0.26		p-value vs vehcile	0.6135
1.4	0.42	0.58	0.48	0.29	0.42		4.1		0.32					0.7	1.94	1.06	1.08	0.68	1.05		1.3	0.06	1.35	1.14	0.75	1.43		Weeks	Mouse 1	Mouse 2	Mouse 3	Mouse 4	Mouse 5		0.4	0.21	0.32	0.35	0.36	0.33		RH-41	Ab - Digestion
1.7	0.46	0.5	0.47	0.3	0.43		4.6		0.45					1	2.54	1.74	1.34	1.19	1.3		1.9	0.06	1.96	1.45	1.13	1.96		0	0.24	0.21	0.17	0.12	0.19		0.7	0.33	0.48	0.55	0.65	0.55		Weeks	Mouse 1	Mouse 2	Mouse 3	Mouse 4	Mouse 5
2	0.57	0.99	0.66	0.3	0.55		5		0.81					1.4	2.54	2.78	2.63	2.13	2.06		2.1	0.07	2.13	1.37	1.34	1.93		0.4	0.38	0.34	0.31	0.15	0.27		1.4	1.16	1.43	1.4	2.04	1.6		0	0.2	0.2	0.24	0.24	0.22
2.4	0.73	1.02	0.81	0.35	0.72		6.1		1.51					p-value vs vehcile	0.5776						2.7	0.08		1.62	2.01	2.38		0.7	0.39	0.45	0.47	0.16	0.55		1.7	1.36	2.13	2.02		2.38		0.6	0.23	0.26	0.24	0.29	0.24
2.7	0.85	1.19	0.89	0.56	0.72		6.7		1.88												3.3	0.12		2.28				1.4	0.74	1.17	0.92	0.35	1.1		2	1.83						1	0.29	0.28	0.29	0.43	0.24
4.7	1.6	1.59	1.32	1.03	0.87		7.1		2.62												3.7	0.14						1.7	1.2	1.51	1.2	0.53	2.22		2.4	2.24						1.6	0.36	0.35	0.5	0.58	0.36
5.4	2.22	2.27	2	1.48	1.22		p-value vs vehcile	0.3584													4.3	0.15						2.4	1.63	2.99	1.71	1.23			p-value vs vehcile	0.4217						2.1	0.67	0.61	0.67	0.84	0.61
6				1.62	1.34		NB-SD	Ab - Mut + L6 Linker													4.7	0.17						3.4	2.4		2.07	2.02			SW-48	Ab - Digestion						3.3	1.69	1.33	1.67	2.04	2.02
6.6				2.09	1.5		Weeks	Mouse 1	Mouse 2	Mouse 3	Mouse 4	Mouse 5									5.3	0.2						p-value vs vehcile	0.4819						Weeks	Mouse 1	Mouse 2	Mouse 3	Mouse 4	Mouse 5		4	2.96	2.48	3.17
7.6					1.82		0	0.21	0.22	0.26	0.19	0.18									5.7	0.15													0	0.18	0.22	0.26	0.28	0.21		p-value vs vehcile	0.2804
8					2.01		0.7	0.34	0.47	1.14	0.16	0.28									6	0.1													0.4	0.37	0.35	0.51	0.42	0.44
p-value vs vehcile	0.1111						1	0.59	0.59	1.24	0.11	0.4									6.7	0.14													0.7	0.61	0.65	0.89	0.69	0.77
NB-1	Ab - Mut + L6 Linker						1.7	1.44	1.2	1.72	0.11	0.65									7	0.14													1.4	1.09	1.26	1.89	1.8	2.12
Weeks	Mouse 1	Mouse 2	Mouse 3	Mouse 4	Mouse 5		2	1.84	1.25	2.3	0.15	1.06									7.7	0.14													1.7	1.37	2.19	2.8	2.32
0	0.19	0.25	0.12	0.15	0.2		2.6	2.54	1.63		0.2	1.38									8.3	0.13													2	1.86
0.4	0.31	0.5	0.11	0.19	0.27		2.9		2.23		0.26	1.84									9.3	0.12													2.4	2.12
0.7	0.39	0.64	0.13	0.2	0.3		3.6				0.76	2.91									9.9	0.13													p-value vs vehcile	0.3877
1	0.42	0.84	0.12	0.23	0.35		3.9				1										11	0.17
1.4	0.74	1.13	0.15	0.27	0.41		4.1				1.34										12.7	0.17
1.7	0.78	1.16	0.15	0.27	0.38		4.6				1.9										p-value vs vehcile	0.8067
2	0.84	1.38	0.19	0.36	0.53		5				2.95										SK-N-AS	Ab - Mut
2.4	1.27	1.43	0.3	0.4	0.56		p-value vs vehcile	0.2258													Weeks	Mouse 1	Mouse 2	Mouse 3	Mouse 4	Mouse 5
2.7	1.69	1.74	0.48	0.59	0.7		NB-SD	Ab - Mut													0	0.17	0.22	0.27	0.11	0.18
4.7	2.07	2.28	0.76	1.44	0.87		Weeks	Mouse 1	Mouse 2	Mouse 3	Mouse 4	Mouse 5									0.7	0.24	0.68	0.68	0.27	0.45
5.4			1.19	2.42	1.42		0	0.25	0.23	0.21	0.19	0.18									1	0.25	0.9	1.04	0.37	0.63
6			1.44		1.48		0.7	0.64	0.59	0.33	0.09	0.3									1.3	0.25	1.3	1.79	0.55	0.91
6.6			1.8		1.74		1	0.83	0.79	0.47	0.05	0.39									1.9	0.41	2.3	2.86	0.77	1.36
7.6					2		1.7	1.09	1.27	0.95	0.07	1.53									2.1	0.67			0.85	1.43
8					2.02		2	1.41	1.79	1.09	0.03	2.15									2.7	0.95			1.16	2.01
p-value vs vehcile	0.8208						2.6	2.03	2.1	1.13	0.02										3.3	1.38			1.68
NB-1	Ab - Mut						2.9			1.82	0.03										3.7	1.59			2.35
Weeks	Mouse 1	Mouse 2	Mouse 3	Mouse 4	Mouse 5		3.6			2.78	0.11										4.3	2.07
0	0.16	0.12	0.21	0.2	0.22		3.9				0.3										p-value vs vehcile	0.3188
0.4	0.23	0.07	0.29	0.37	0.27		4.1				0.5										SK-N-AS	Ab - Digestion
0.7	0.24	0.06	0.34	0.45	0.28		4.6				0.98										Weeks	Mouse 1	Mouse 2	Mouse 3	Mouse 4	Mouse 5
1	0.23	0.08	0.35	0.56	0.39		5				0.98										0	0.32	0.18	0.22	0.11	0.11
1.4	0.23	0.09	0.4	0.76	0.58		6.1				1.45										0.7	0.89	0.44	0.6	0.23	0.29
1.7	0.27	0.1	0.49	0.86	0.6		6.7				2.37										1	1.1	0.46	0.74	0.28	0.43
2	0.47	0.13	0.71	1.19	0.79		p-value vs vehcile	0.3439													1.3	1.73	0.63	1.03	0.4	0.61
2.4	0.57	0.15	0.75	1.25	0.82		NB-SD	Ab - Digestion													1.9	2.35	0.88	1.51	0.66	0.98
2.7	0.73	0.17	0.95	1.57	1.13		Weeks	Mouse 1	Mouse 2	Mouse 3	Mouse 4	Mouse 5									2.1		1.02	2.03	0.7	1.17
4.7	1.3	0.29	2.08	2.51	1.44		0	0.25	0.21	0.18	0.2	0.23									2.7		1.13		1.04	1.62
5.4	1.83	0.43			2.01		0.7	0.15	0.1	0.22	0.09	0.38									3.3		1.62		1.37	2.31
6	2.1	0.47					1	0.15	0.12	0.37	0.06	0.78									3.7		2.31		2.03
6.6		0.49					1.7	0.75	0.36	1.09	0.13	1.52									p-value vs vehcile	0.5968
7.6		0.72					2	1.13	0.73	1.86	0.15	2.32
8		0.74					2.6	1.65	1.49	2.66	0.28
9		1					2.9	2.26	1.8		0.43
9.4		1.2					3.6		2.71		1.46
10		2.02					3.9				1.53
p-value vs vehcile	0.6343						4.1				1.7
NB-1	Ab - Digestion						4.6				2.28
Weeks	Mouse 1	Mouse 2	Mouse 3	Mouse 4	Mouse 5		p-value vs vehcile	0.109
0	0.13	0.21	0.2	0.14	0.22
0.4	0.19	0.29	0.44	0.21	0.4
0.7	0.21	0.42	0.63	0.25	0.47
1	0.24	0.51	0.79	0.27	0.51
1.4	0.33	0.66	0.85	0.39	0.57
1.7	0.39	0.7	0.89	0.43	0.61
2	0.47	0.88	1.29	0.67	0.95
2.4	0.52	1.18	1.39	0.98	0.99
2.7	0.68	1.24	1.78	1.01	1.07
4.7	1.3	2.06	2.37	1.76	2.08
5.4	2.01			2.82
p-value vs vehcile	0.4844
NB-1	CDX0239-PBD Single Dose
Weeks	Mouse 1	Mouse 2	Mouse 3	Mouse 4	Mouse 5
0	0.21	0.2	0.26	0.22	0.28
0.6	0.1	0.09	0.23	0.12	0.17
1.3	0.1	0.07	0.15	0.09	0.12
2	0.04	0.03	0.09	0.04	0.05
2.4	0.02	0.02	0.05	0.03	0.05
3	0.01	0.01	0.03	0.02	0.03
3.6	0.01	0.01	0.02	0.01	0.02
4	0.01	0	0.03	0.02	0.02
5	0.01	0	0.02	0	0.02
6	0	0	0.01	0	0.01
7.1	0	0	0.01	0	0.01
8.4	0	0	0.01	0	0.01
9.3	0	0	0.01	0	0.01
10.3	0	0	0	0	0
11.3	0	0	0	0	0
12.3	0	0	0	0	0
13	0	0	0	0	0
14	0	0	0	0	0
p-value vs vehcile	<0.0001
[truncated: 11 more columns]

## Sheet: Figure 7 and Sup Fig 5
NB1
Weeks	CDX0239-PBD	IgG	Ab - Mut + L6 Linker	CDX0239	Ab - Mut	Ab - Digestion	Vehicle
0
0.4
0.7
1
1.4
1.7
2
2.4
2.7
4.7		1	1		1	1
4.7						1	1
4.7		1	1		1	1	1
5.4				1	1	1	1
5.4				1		1
5.4		1	1	1
6					1		1
6.6				1			1
7.6			1
8			1	1
9
9.4
10		1			1
10		1
10.4
11.4
12.4
13
14	0
p-value (CDX0239-PBD vs vehicle)	0.0017
NB-SD
Weeks	CDX0239-PBD	IgG	Ab - Mut + L6 Linker	CDX0239	Ab - Mut	Ab - Digestion	Vehicle
0
0.7
1
1.7
2		1	1	1	1	1	1
2.6					1	1	1
2.6		1	1	1	1
2.9		1	1	1		1
3.6			1		1	1	1
3.9		1		1
4.1
4.6						1
5			1
6.1					1		1
6.7		1
7.1				1
7.9
8.9
10.9	0
p-value (CDX0239-PBD vs vehicle)	0.0102
COG-N-424x
Weeks	CDX0239-PBD	IgG	Ab - Mut + L6 Linker	CDX0239	Ab - Mut	Ab - Digestion	Vehicle
0
0.4
0.7
1			1		1	1	1
1.4		1	1	1	1	1	1
1.4		1	1	1		1	1
1.4						1	1
1.4		1		1		1
1.7		1	1	1	1
1.7				1
2		1	1		1		1
2					1
2.4
2.7
3
3.6
4.7
6.4
8	0
p-value (CDX0239-PBD vs vehicle)	0.0018
SK-N-AS
Weeks	CDX0239-PBD	IgG	Ab - Mut + L6 Linker	CDX0239	Ab - Mut	Ab - Digestion	Vehicle
0
0.7
1
1.3
1.9					1		1
1.9				1	1	1	1
2.1			1	1		1
2.7		1	1	1	1		1
2.7				1
2.7				1
2.7		1	1
3.3		1	1			1
3.3		1
3.7						1	1
3.7					1	1
4.3					1
4.7		1
5.3
5.7
6
6.7
7
7.7
8.3	1
9.3	1
9.9
11	1
12.7	0
14.3	0
p-value (CDX0239-PBD vs vehicle)	0.0463
NB-1 Single Dose
Weeks	CDX0239-PBD	Vehicle
0
0.6
1.3
2
2.4
3
3.6		1
4		1
4		1
4		1
4		1
5
6
7.1
8.4
9.3
10.3
11.3
12.3
13
14	0
p-value (CDX0239-PBD vs vehicle)	0.0035
HCT-116
Weeks	CDX0239-PBD	IgG	Ab - Mut + L6 Linker	CDX0239	Ab - Mut	Ab - Digestion	Vehicle
0
0.4
0.7
1.4
1.7							1
1.7			1		1	1	1
2.4				1	1	1	1
2.4			1	1	1
3.4		1	1	1	1	1	1
3.4		1	1	1	1	1	1
3.4		1		1		1
5			1
6.6		1
6.6		1
7.7	0
p-value (CDX0239-PBD vs vehicle)	0.0003
SW-48
Weeks	CDX0239-PBD	IgG	Ab - Mut + L6 Linker	CDX0239	Ab - Mut	Ab - Digestion	Vehicle
0
0.4
0.7
1.4			1	1	1	1	1
1.4		1	1
1.7					1	1	1
1.7					1	1	1
1.7		1	1		1	1
2				1
2			1	1
2.4		1	1	1	1	1	1
3		1		1			1
3		1
3.4
3.7
4
4.4
5.4
5.7
6.4
7
8
8.6
9.7
11.4
13	0
p-value (CDX0239-PBD vs vehicle)	0.0023
RH-41
Weeks	CDX0239-PBD	IgG	Ab - Mut + L6 Linker	CDX0239	Ab - Mut	Ab - Digestion	Vehicle
0
0.6
1
1.6
2.1
3.3			1	1	1	1
3.3			1	1	1	1	1
3.3
4		1					1
4		1					1
4		1	1	1		1	1
4		1	1	1	1	1
4		1	1	1	1	1
4.3					1		1
5.1
6
7.1
9
11.3
12.6
14.3	0
p-value (CDX0239-PBD vs vehicle)	0.0012
NGP ALK WT
Weeks
0
0.4
1
1.4		1	1
2
2.6		1	1
3			1
3.6			1
4		1
4.6		1
5		1
5.7			1
6.4
6.9
7.6
8.4
9
9.7
10.4
10.9
11.4
12
13
14
14.6
15.6
17.6
19.4
20.4
21.4	0
21.4	0
21.4	0
21.4	0
21.4	0
p-value (CDX0239-PBD vs vehicle)	0.0019
NGP ALK KO
Weeks	CDX0239-PBD	IgG	Vehicle
0
0.4
1			1
1.4		1
2		1	1
2.6	1	1	1
2.6	1	1	1
2.6
3		1	1
3.6
4
4.6	1
5
5.7
6.4
6.9
7.6
8.4
9
9.7	1
10.4
10.9
11.4
12
13
14
14.6	1
p-value (CDX0239-PBD vs vehicle)	0.0583

## Sheet: Figure 8A
Weeks	Vehicle, n=3			Lorlatinib (10mg/kg), n=3
	Mouse 1	Mouse 2	Mouse 3	Mouse 1	Mouse 2	Mouse 3
0	0.29	0.15	0.15	0.24	0.16	0.15
0.4	0.5	0.2	0.21	0.38	0.35	0.18
0.9	0.59	0.28	0.24	0.41	0.41	0.18
1.9	0.85	0.35	0.44	0.7	0.68	0.19
2.4	1.74	0.68	0.46	1.24	0.98	0.2
2.9	2.2	0.78	0.54	1.49	1.41	0.22
3.6	2.2	1.14	1.34	1.89	2.11	0.36
3.9	2.2	1.39	1.39	2.2	2.11	0.49
4.4	2.2	2.18	1.85	2.2	2.11	0.49
4.9	2.2	2.18	2	2.2	2.11	0.58
5.4				2.2	2.11	0.61
5.7				2.2	2.11	0.7
6.4				2.2	2.11	0.83
6.9				2.2	2.11	1.24
7.4				2.2	2.11	1.79
7.9				2.2	2.11	2.24

[truncated: 7 more sheets: Figure 8B, Figure 8C_x0009_, Figure 8D, Figure 8E, Supplemental Figure 1, Supplemental Figure 3A, Supplemental Figure 6]
